# Supplementary material for: Spatially Explicit Models to Investigate Geographic Patterns in the Distribution of Forensic STRs: Application to the North-Eastern Mediterranean
Source: PLoS One. 2016 Nov 29;11(11):e0167065. doi: 10.1371/journal.pone.0167065 (PMC5127579; doi:10.1371/journal.pone.0167065)
Supplement: S1 Table — For Italy and Greece the administrative region or the Island name is also reported. (XLSX) [file pone.0167065.s011.xlsx]

## Sheet: S_table1
	Sampling location	Country/Island	Long E	Lat N	Sample size (n. of subjects)
1	Brno	Czech Rep. (Moravia)	16.6068	49.1951	49
2	L'Aquila	Italy (Abruzzo)	13.3995	42.3499	32
3	Avezzano	Italy (Abruzzo)	13.4256	42.0281	28
4	Pescara	Italy (Abruzzo)	14.2161	42.4618	18
5	Benevento	Italy (Campania)	14.7826	41.1298	45
6	Foggia	Italy (Apulia)	15.5446	41.4622	26
7	Gargano promontory	Italy (Apulia)	15.75	41.733	30
8	Cilento promontory	Italy (Campania)	15.25	40.3333	44
9	Matera	Italy (Basilicata)	16.6043	40.6664	34
10	Altamura	Italy (Apulia)	16.5528	40.8254	20
11	Brindisi	Italy (Apulia)	17.9418	40.6327	93
12	Lungro	Italy (Calabria)	16.1226	39.7423	24
13	Acri	Italy (Calabria)	16.3829	39.4887	30
14	Mormanno	Italy (Calabria)	15.9864	39.8896	36
15	Paola	Italy (Calabria)	16.0408	39.3602	38
16	Lamezia	Italy (Calabria)	16.2757	38.9336	17
17	Locri	Italy (Calabria)	16.2638	38.2337	38
18	Reggio Calabria	Italy (Calabria)	15.6473	38.1113	41
19	Butera	Italy (Sicily)	14.1825	37.1917	24
20	Ioannina	Greece (Epirus)	20.8538	39.665	25
21	Agrinion	Greece (Aetolia-Acarnania)	21.4096	38.6245	22
22	Patrai	Greece (Akhaia)	21.7346	38.2466	62
23	Kardhitsa	Greece (Thessaly)	21.9214	39.364	17
24	Larisa	Greece (Thessaly)	22.4191	39.639	17
25	Thessaloniki	Greece (Central Macedonia)	22.9444	40.6401	15
26	Serrai	Greece (Central Macedonia)	23.5413	41.0909	27
27	Mitilini	Greece (Lesvos)	26.5573	39.1067	18
28	Khios	Greece (Khios)	26.1364	38.371	30
29	Rhodos	Greece (Rhodos)	28.2175	36.435	50
30	Crete (unspecified)	Greece (Crete)	24.8093	35.2401	65
31	Khania	Greece (Crete)	24.018	35.5138	45
32	Rethmnon	Greece (Crete)	24.4822	35.3644	67
33	Iraklion	Greece (Crete)	25.1442	35.3387	48
34	Lasithi plateau	Greece (Crete)	25.7102	35.0812	38
35	Western Mediterranean coast	Turkey	27.1287	38.4188	54
36	Central Anatolia	Turkey	32.8541	39.9208	94
37	Black Sea coast	Turkey	36.3313	41.2928	42
38	Eastern Anatolia	Turkey	41.2769	39.9086	33
39	Eastern Mediterranean coast	Turkey	34.6333	36.8	27
40	Cyprus	Turkey (Cyprus)	33.4299	35.1264	46
41	Palestine (CEPH)	Palestine	35.2332	31.9522	50
