# Supplementary material for: Spatially Explicit Models to Investigate Geographic Patterns in the Distribution of Forensic STRs: Application to the North-Eastern Mediterranean
Source: PLoS One. 2016 Nov 29;11(11):e0167065. doi: 10.1371/journal.pone.0167065 (PMC5127579; doi:10.1371/journal.pone.0167065)
Supplement: S2 Table — Loci are in the order of increasing MW for the Blue, Green, Black and Red series. (XLSX) [file pone.0167065.s012.xlsx]

## Sheet: S_table2
Supplemental Table 2. List of alleles not matching the AmpFlSTR® NGM SElect™ allelic ladder
Locus	Allele	n. of allele copies	Reported in http://www.cstl.nist.gov/ YES/NO	Reported in ALLST*R YES/NO
D10s1248	None
vWA	None
D16S539	None
D2S1338	13	2	Y	Y
D8S1179	7.3	1	N	Y
D8S1179	10.3	1	Y	N
D21S11	28.1	1	Y	N
D21S11	29.1	3	Y	Y
D21S11	30.1	3	Y	N
D21S11	31.3	1	Y	Y
D18S51	22.1	1	Y	N
D22S1045	None
D19S433	6.2	2	Y	Y
D19S433	7	1	Y	Y
D19S433	19.2	1	Y	Y
TH01	None
FGA	19.1	1	Y	Y
D2S441	None
D3S1358	None
D1S1656	8	1	Y	Y
D12S391	17.1	1	Y	Y
D12S391	18.2	1	Y	N
D12S391	21.3	2	Y	Y
SE33	7.3	1	Y	Y
SE33	13.3	2	N	Y
SE33	14.1	1	N	N
SE33	14.3	5	N	Y
SE33	15.3	4	Y	Y
SE33	17.3	2	Y	Y
SE33	18.3	3	Y	Y
SE33	25.3	1	N	Y
SE33	27.3	1	N	Y
SE33	30.1	1	N	Y
SE33	39	1	N	N
