# Supplementary material for: Spatially Explicit Models to Investigate Geographic Patterns in the Distribution of Forensic STRs: Application to the North-Eastern Mediterranean
Source: PLoS One. 2016 Nov 29;11(11):e0167065. doi: 10.1371/journal.pone.0167065 (PMC5127579; doi:10.1371/journal.pone.0167065)
Supplement: S3 Table — (XLSX) [file pone.0167065.s013.xlsx]

## Sheet: S_table3
Tables of allele frequencies by sample at 16 STR loci.
Due to the high power of these markers to identify the donor's identity in the small communities here studied, individual-level data will be made available upon request accompanied by a sound research project.
		Locus:	D10S1248
	Sample	Alleles									Allele count
		9	11	12	13	14	15	16	17	18
1	Brno	0	0	0.041	0.245	0.306	0.245	0.102	0.051	0.01	98
2	L'Aquila	0	0.016	0.031	0.25	0.328	0.094	0.172	0.109	0	64
3	Avezzano	0	0	0.018	0.25	0.321	0.232	0.143	0.036	0	56
4	Pescara	0	0.056	0.083	0.333	0.278	0.139	0.111	0	0	36
5	Benevento	0	0.011	0.056	0.222	0.344	0.2	0.122	0.044	0	90
6	Foggia	0	0	0.038	0.308	0.308	0.115	0.135	0.096	0	52
7	Gargano promontory	0	0	0.033	0.217	0.283	0.267	0.167	0.033	0	60
8	Cilento promontory	0	0	0.034	0.261	0.295	0.239	0.125	0.045	0	88
9	Matera	0	0	0.044	0.265	0.294	0.191	0.162	0.044	0	68
10	Altamura	0	0	0	0.25	0.325	0.25	0.175	0	0	40
11	Brindisi	0	0.005	0.022	0.28	0.339	0.183	0.102	0.059	0.011	186
12	Lungro	0	0.021	0	0.25	0.229	0.271	0.208	0.021	0	48
13	Acri	0	0	0.033	0.2	0.433	0.217	0.05	0.067	0	60
14	Mormanno	0	0	0	0.236	0.292	0.264	0.125	0.083	0	72
15	Paola	0	0	0.013	0.342	0.355	0.132	0.092	0.053	0.013	76
16	Lamezia	0	0	0	0.382	0.118	0.382	0.059	0.059	0	34
17	Locri	0	0.013	0.013	0.145	0.382	0.224	0.171	0.039	0.013	76
18	Reggio Calabria	0	0.037	0.024	0.256	0.293	0.171	0.171	0.049	0	82
19	Butera	0	0	0.042	0.25	0.396	0.208	0.083	0.021	0	48
20	Ioannina	0	0	0	0.18	0.26	0.3	0.14	0.1	0.02	50
21	Agrinion	0	0	0	0.318	0.295	0.205	0.136	0.045	0	44
22	Patrai	0	0.008	0.016	0.177	0.331	0.218	0.234	0.016	0	124
23	Kardhitsa	0	0	0.029	0.206	0.382	0.088	0.235	0.029	0.029	34
24	Larisa	0	0	0.029	0.206	0.294	0.265	0.176	0	0.029	34
25	Thessaloniki	0	0	0.033	0.167	0.433	0.3	0.067	0	0	30
26	Serrai	0	0	0.037	0.167	0.426	0.241	0.093	0.037	0	54
27	Mitilini	0	0	0.028	0.167	0.444	0.222	0.056	0.056	0.028	36
28	Khios	0	0	0	0.35	0.367	0.15	0.1	0.033	0	60
29	Rhodos	0	0	0.01	0.27	0.33	0.17	0.14	0.07	0.01	100
30	Crete (unspecified)	0	0.008	0.038	0.2	0.331	0.2	0.162	0.062	0	130
31	Khania	0	0.033	0.056	0.167	0.367	0.178	0.144	0.056	0	90
32	Rethmnon	0	0	0.045	0.201	0.425	0.134	0.157	0.037	0	134
33	Iraklion	0	0.021	0.031	0.177	0.406	0.156	0.167	0.031	0.01	96
34	Lasithi plateau	0	0	0.066	0.145	0.434	0.184	0.105	0.066	0	76
35	Western Mediterranean coast	0	0	0.028	0.204	0.343	0.296	0.093	0.037	0	108
36	Central Anatolia	0	0	0.037	0.266	0.25	0.239	0.17	0.032	0.005	188
37	Black Sea coast	0	0	0.06	0.226	0.286	0.226	0.143	0.06	0	84
38	Eastern Anatolia	0	0	0.015	0.197	0.273	0.197	0.273	0.045	0	66
39	Eastern Mediterranean coast	0	0	0.056	0.259	0.259	0.296	0.093	0.037	0	54
40	Cyprus	0	0.011	0.022	0.261	0.348	0.239	0.076	0.043	0	92
41	Palestine (CEPH)	0.01	0.01	0.05	0.19	0.29	0.25	0.13	0.07	0	100
		Locus:	vWA
	Sample	Alleles										Allele count
		12	13	14	15	16	17	18	19	20	21
1	Brno	0	0	0.092	0.112	0.194	0.255	0.265	0.071	0.01	0	98
2	L'Aquila	0	0	0.063	0.109	0.25	0.266	0.219	0.078	0.016	0	64
3	Avezzano	0	0	0.089	0.054	0.143	0.411	0.268	0.018	0.018	0	56
4	Pescara	0	0	0.111	0.222	0.083	0.278	0.25	0.028	0.028	0	36
5	Benevento	0.011	0	0.067	0.167	0.178	0.344	0.156	0.056	0.022	0	90
6	Foggia	0	0	0.077	0.115	0.173	0.423	0.173	0.038	0	0	52
7	Gargano promontory	0	0	0.117	0.117	0.25	0.317	0.133	0.067	0	0	60
8	Cilento promontory	0	0	0.068	0.136	0.307	0.261	0.148	0.045	0.034	0	88
9	Matera	0	0	0.088	0.147	0.25	0.309	0.132	0.074	0	0	68
10	Altamura	0	0	0.025	0.075	0.3	0.3	0.15	0.1	0.05	0	40
11	Brindisi	0	0.011	0.043	0.172	0.231	0.296	0.167	0.075	0.005	0	186
12	Lungro	0	0	0.125	0.104	0.25	0.271	0.229	0	0.021	0	48
13	Acri	0	0.017	0.083	0.117	0.283	0.2	0.133	0.15	0.017	0	60
14	Mormanno	0	0	0.153	0.083	0.222	0.278	0.139	0.069	0.056	0	72
15	Paola	0	0	0.145	0.158	0.25	0.224	0.145	0.066	0.013	0	76
16	Lamezia	0	0	0	0.059	0.147	0.382	0.294	0.118	0	0	34
17	Locri	0	0	0.079	0.158	0.25	0.224	0.211	0.066	0.013	0	76
18	Reggio Calabria	0	0	0.061	0.171	0.122	0.39	0.146	0.098	0.012	0	82
19	Butera	0	0	0.104	0.125	0.229	0.229	0.208	0.083	0.021	0	48
20	Ioannina	0	0	0.06	0.18	0.26	0.24	0.16	0.08	0.02	0	50
21	Agrinion	0	0	0.091	0.136	0.136	0.295	0.205	0.136	0	0	44
22	Patrai	0	0	0.097	0.105	0.185	0.29	0.266	0.048	0.008	0	124
23	Kardhitsa	0	0	0.088	0.118	0.294	0.206	0.206	0.059	0.029	0	34
24	Larisa	0	0.029	0.147	0.147	0.147	0.118	0.206	0.176	0.029	0	34
25	Thessaloniki	0	0	0.1	0.067	0.267	0.2	0.167	0.1	0.1	0	30
26	Serrai	0	0	0.056	0.185	0.315	0.278	0.111	0.056	0	0	54
27	Mitilini	0	0	0.083	0.111	0.306	0.222	0.194	0.056	0.028	0	36
28	Khios	0	0.017	0.033	0.083	0.233	0.383	0.117	0.117	0.017	0	60
29	Rhodos	0	0	0.06	0.09	0.31	0.28	0.22	0.03	0.01	0	100
30	Crete (unspecified)	0.008	0	0.131	0.138	0.246	0.262	0.146	0.062	0	0.008	130
31	Khania	0	0	0.078	0.167	0.256	0.256	0.211	0.011	0.022	0	90
32	Rethmnon	0	0	0.09	0.164	0.164	0.321	0.179	0.052	0.022	0.007	134
33	Iraklion	0	0	0.125	0.177	0.26	0.208	0.177	0.042	0	0.01	96
34	Lasithi plateau	0	0	0.105	0.092	0.263	0.276	0.184	0.066	0.013	0	76
35	Western Mediterranean coast	0	0.009	0.13	0.083	0.25	0.269	0.167	0.074	0.019	0	108
36	Central Anatolia	0.005	0	0.112	0.101	0.218	0.255	0.218	0.069	0.016	0.005	188
37	Black Sea coast	0	0	0.119	0.107	0.226	0.238	0.179	0.119	0.012	0	84
38	Eastern Anatolia	0	0	0.045	0.091	0.288	0.227	0.303	0.045	0	0	66
39	Eastern Mediterranean coast	0	0	0.074	0.167	0.204	0.185	0.204	0.148	0	0.019	54
40	Cyprus	0	0	0.065	0.152	0.261	0.272	0.174	0.054	0.022	0	92
41	Palestine (CEPH)	0	0	0.09	0.07	0.23	0.29	0.24	0.05	0.03	0	100
		Locus:	D16S539
	Sample	Alleles									Allele count
		7	8	9	10	11	12	13	14	15
1	Brno	0	0.02	0.112	0.041	0.286	0.327	0.184	0.031	0	98
2	L'Aquila	0	0.094	0.156	0.047	0.266	0.328	0.094	0.016	0	64
3	Avezzano	0	0.036	0.071	0.036	0.339	0.357	0.143	0.018	0	56
4	Pescara	0	0.028	0.222	0.056	0.222	0.25	0.139	0.083	0	36
5	Benevento	0	0.011	0.122	0.044	0.378	0.233	0.189	0.022	0	90
6	Foggia	0	0.019	0.115	0.058	0.327	0.308	0.154	0.019	0	52
7	Gargano promontory	0	0.033	0.167	0.05	0.317	0.2	0.2	0.033	0	60
8	Cilento promontory	0	0.034	0.125	0.091	0.239	0.273	0.182	0.057	0	88
9	Matera	0	0.044	0.191	0.044	0.294	0.235	0.162	0.015	0.015	68
10	Altamura	0	0.05	0.2	0.025	0.425	0.225	0.05	0.025	0	40
11	Brindisi	0	0.038	0.134	0.07	0.333	0.247	0.145	0.032	0	186
12	Lungro	0	0.042	0.042	0.063	0.375	0.333	0.146	0	0	48
13	Acri	0	0.017	0.15	0.083	0.267	0.25	0.2	0.033	0	60
14	Mormanno	0	0.028	0.236	0.056	0.222	0.319	0.111	0.028	0	72
15	Paola	0	0.039	0.039	0.053	0.395	0.224	0.224	0.026	0	76
16	Lamezia	0	0	0.088	0	0.471	0.176	0.176	0.088	0	34
17	Locri	0	0.053	0.092	0.118	0.303	0.276	0.132	0.013	0.013	76
18	Reggio Calabria	0	0.012	0.256	0.012	0.28	0.317	0.11	0.012	0	82
19	Butera	0	0.083	0.25	0.063	0.292	0.188	0.083	0.042	0	48
20	Ioannina	0	0	0.06	0.1	0.34	0.32	0.18	0	0	50
21	Agrinion	0	0	0.114	0.091	0.205	0.409	0.159	0.023	0	44
22	Patrai	0	0.048	0.194	0.048	0.274	0.282	0.129	0.024	0	124
23	Kardhitsa	0	0.029	0.206	0	0.235	0.412	0.118	0	0	34
24	Larisa	0	0	0.029	0	0.471	0.353	0.118	0.029	0	34
25	Thessaloniki	0	0.033	0.133	0.067	0.333	0.3	0.133	0	0	30
26	Serrai	0	0.019	0.093	0.056	0.315	0.333	0.185	0	0	54
27	Mitilini	0	0	0.194	0.083	0.306	0.278	0.111	0.028	0	36
28	Khios	0.017	0.067	0.133	0.117	0.267	0.25	0.133	0.017	0	60
29	Rhodos	0	0.01	0.1	0.08	0.28	0.28	0.21	0.04	0	100
30	Crete (unspecified)	0	0.062	0.092	0.108	0.238	0.346	0.131	0.023	0	130
31	Khania	0	0.011	0.2	0.033	0.244	0.333	0.156	0.022	0	90
32	Rethmnon	0	0	0.142	0.052	0.328	0.291	0.157	0.022	0.007	134
33	Iraklion	0	0.031	0.104	0.052	0.313	0.292	0.156	0.052	0	96
34	Lasithi plateau	0	0.039	0.118	0.026	0.382	0.329	0.105	0	0	76
35	Western Mediterranean coast	0	0.019	0.13	0.056	0.352	0.269	0.167	0.009	0	108
36	Central Anatolia	0	0.053	0.133	0.117	0.319	0.218	0.149	0.011	0	188
37	Black Sea coast	0	0.06	0.071	0.048	0.345	0.202	0.226	0.048	0	84
38	Eastern Anatolia	0	0.03	0.106	0.091	0.273	0.303	0.197	0	0	66
39	Eastern Mediterranean coast	0	0.037	0.13	0.13	0.333	0.222	0.13	0.019	0	54
40	Cyprus	0	0.011	0.174	0.076	0.261	0.207	0.261	0.011	0	92
41	Palestine (CEPH)	0	0	0.14	0.05	0.27	0.34	0.19	0	0.01	100
		Locus:	D2S1338
	Sample	Alleles																Allele count
		13	14	15	16	17	18	19	20	21	22	23	24	25	26	27	28
1	Brno	0	0.01	0	0.071	0.235	0.051	0.051	0.153	0.031	0	0.143	0.082	0.163	0.01	0	0	98
2	L'Aquila	0	0	0	0.063	0.266	0.141	0.109	0	0.047	0.047	0.156	0.156	0	0.016	0	0	64
3	Avezzano	0	0	0	0.054	0.143	0.071	0.071	0.286	0.018	0.018	0.179	0.089	0.054	0.018	0	0	56
4	Pescara	0	0	0	0.083	0.278	0.083	0.083	0.111	0.028	0.028	0.139	0.139	0	0.028	0	0	36
5	Benevento	0	0	0	0.056	0.233	0.111	0.067	0.122	0.056	0.022	0.122	0.111	0.078	0.022	0	0	90
6	Foggia	0	0	0	0.096	0.346	0.038	0.135	0.173	0	0.019	0.038	0.096	0.038	0.019	0	0	52
7	Gargano promontory	0	0	0	0.017	0.2	0.067	0.117	0.083	0.033	0.05	0.2	0.133	0.05	0.033	0.017	0	60
8	Cilento promontory	0	0	0	0.068	0.193	0.045	0.159	0.159	0.045	0.08	0.057	0.136	0.034	0	0.023	0	88
9	Matera	0	0	0	0.044	0.265	0.118	0.147	0.103	0.059	0.015	0.088	0.088	0.074	0	0	0	68
10	Altamura	0	0	0	0.025	0.25	0.225	0.1	0.075	0	0.025	0.25	0.05	0	0	0	0	40
11	Brindisi	0	0	0	0.07	0.199	0.108	0.07	0.156	0.032	0.065	0.124	0.091	0.081	0.005	0	0	186
12	Lungro	0	0	0	0.146	0.438	0.063	0.042	0.104	0	0	0.021	0.104	0.063	0.021	0	0	48
13	Acri	0	0	0	0.067	0.267	0.117	0.067	0.117	0.067	0.083	0.117	0.067	0.033	0	0	0	60
14	Mormanno	0	0	0	0.056	0.25	0.167	0.056	0.069	0.042	0.014	0.083	0.181	0.069	0	0.014	0	72
15	Paola	0	0	0	0.026	0.237	0.053	0.105	0.171	0.066	0.039	0.158	0.079	0.066	0	0	0	76
16	Lamezia	0	0	0	0.059	0.294	0.059	0.206	0.147	0	0.059	0.029	0.059	0.059	0.029	0	0	34
17	Locri	0	0	0	0.053	0.303	0.158	0.079	0.145	0.026	0.026	0.053	0.105	0.053	0	0	0	76
18	Reggio Calabria	0	0	0	0.061	0.256	0.098	0.195	0.085	0	0.049	0.049	0.11	0.061	0.024	0.012	0	82
19	Butera	0	0	0	0.042	0.167	0.125	0.104	0.229	0	0	0.104	0.104	0.083	0.021	0.021	0	48
20	Ioannina	0	0	0	0.08	0.24	0.1	0.1	0.08	0.02	0.02	0.1	0.1	0.12	0.04	0	0	50
21	Agrinion	0	0	0	0.114	0.295	0.045	0.091	0.091	0.023	0	0.136	0.136	0.045	0.023	0	0	44
22	Patrai	0	0	0	0.105	0.194	0.065	0.105	0.169	0.016	0.056	0.105	0.105	0.073	0	0.008	0	124
23	Kardhitsa	0	0	0	0.029	0.206	0.147	0.088	0.147	0.029	0.029	0.118	0.059	0.118	0.029	0	0	34
24	Larisa	0	0	0	0.029	0.265	0.088	0.147	0.118	0.118	0.029	0.059	0.088	0.029	0	0	0.029	34
25	Thessaloniki	0	0	0	0.067	0.167	0.1	0	0.233	0	0.067	0.1	0.233	0.033	0	0	0	30
26	Serrai	0	0	0	0.056	0.222	0.093	0.056	0.093	0.093	0.019	0.074	0.185	0.093	0	0	0.019	54
27	Mitilini	0	0	0	0.056	0.194	0.139	0.139	0.083	0.028	0.083	0.111	0.111	0.056	0	0	0	36
28	Khios	0.017	0	0.017	0.033	0.183	0.167	0.133	0.15	0.033	0.05	0.1	0.067	0.05	0	0	0	60
29	Rhodos	0	0	0	0.03	0.23	0.12	0.15	0.1	0.06	0.04	0.13	0.07	0.06	0.01	0	0	100
30	Crete (unspecified)	0	0	0	0.038	0.185	0.115	0.092	0.115	0.015	0.069	0.138	0.115	0.085	0.031	0	0	130
31	Khania	0	0	0	0.056	0.244	0.078	0.189	0.1	0	0.011	0.122	0.122	0.056	0.022	0	0	90
32	Rethmnon	0	0	0	0.03	0.358	0.06	0.119	0.157	0.015	0.022	0.104	0.104	0.022	0.007	0	0	134
33	Iraklion	0	0	0	0.031	0.219	0.135	0.135	0.104	0.042	0.01	0.094	0.146	0.073	0.01	0	0	96
34	Lasithi plateau	0	0	0	0.053	0.211	0.171	0.079	0.066	0	0.053	0.132	0.105	0.118	0.013	0	0	76
35	Western Mediterranean coast	0	0	0	0.056	0.222	0.083	0.102	0.111	0.037	0.056	0.148	0.111	0.056	0.019	0	0	108
36	Central Anatolia	0.005	0	0	0.043	0.229	0.112	0.08	0.138	0.043	0.053	0.138	0.085	0.059	0.016	0	0	188
37	Black Sea coast	0	0	0	0.036	0.19	0.107	0.119	0.155	0.012	0.071	0.143	0.024	0.071	0.071	0	0	84
38	Eastern Anatolia	0	0	0	0.076	0.152	0.106	0.106	0.106	0.03	0.03	0.152	0.106	0.091	0.03	0.015	0	66
39	Eastern Mediterranean coast	0	0	0	0.056	0.148	0.13	0.13	0.13	0	0.074	0.148	0.093	0.074	0.019	0	0	54
40	Cyprus	0	0	0	0.011	0.261	0.141	0.174	0.141	0.011	0.011	0.087	0.054	0.109	0	0	0	92
41	Palestine (CEPH)	0	0	0	0.03	0.19	0.12	0.22	0.16	0.03	0.04	0.1	0.03	0.08	0	0	0	100
		Locus:	D8S1179
	Sample	Alleles														Allele count
		7.3	8	9	10	10.3	11	12	13	14	15	16	17	18	19
1	Brno	0	0.02	0	0.071	0	0.092	0.204	0.316	0.184	0.071	0.041	0	0	0	98
2	L'Aquila	0	0.031	0.031	0.094	0	0.047	0.109	0.297	0.188	0.141	0.047	0.016	0	0	64
3	Avezzano	0	0	0	0.071	0	0.071	0.125	0.268	0.179	0.232	0.054	0	0	0	56
4	Pescara	0	0	0.083	0.056	0	0.139	0.083	0.222	0.194	0.194	0.028	0	0	0	36
5	Benevento	0	0.022	0.022	0	0	0.056	0.078	0.267	0.3	0.178	0.056	0.022	0	0	90
6	Foggia	0	0.038	0	0.135	0	0.077	0.019	0.346	0.269	0.096	0	0.019	0	0	52
7	Gargano promontory	0	0	0	0.067	0	0.1	0.1	0.283	0.267	0.167	0	0.017	0	0	60
8	Cilento promontory	0	0.034	0.011	0.068	0	0.068	0.102	0.239	0.216	0.17	0.091	0	0	0	88
9	Matera	0	0.029	0	0.044	0	0.074	0.118	0.368	0.206	0.118	0.029	0	0	0.015	68
10	Altamura	0	0	0.025	0.05	0	0.075	0.125	0.425	0.15	0.125	0.025	0	0	0	40
11	Brindisi	0	0.016	0	0.081	0	0.091	0.086	0.274	0.22	0.161	0.065	0.005	0	0	186
12	Lungro	0	0	0.021	0.083	0	0.063	0.042	0.396	0.146	0.146	0.104	0	0	0	48
13	Acri	0	0.017	0.033	0.1	0	0.05	0.083	0.267	0.15	0.267	0.033	0	0	0	60
14	Mormanno	0	0.028	0.014	0.056	0	0.056	0.111	0.306	0.167	0.167	0.097	0	0	0	72
15	Paola	0	0.079	0.013	0.053	0	0.039	0.132	0.25	0.237	0.158	0.039	0	0	0	76
16	Lamezia	0	0.029	0	0.088	0	0.176	0.029	0.147	0.206	0.294	0.029	0	0	0	34
17	Locri	0	0	0.026	0.026	0	0.118	0.158	0.303	0.197	0.105	0.066	0	0	0	76
18	Reggio Calabria	0	0.012	0.037	0.085	0	0.085	0.134	0.171	0.207	0.207	0.037	0.024	0	0	82
19	Butera	0	0.083	0.021	0.125	0	0.021	0.104	0.271	0.292	0.042	0.042	0	0	0	48
20	Ioannina	0	0.04	0.04	0.06	0	0.06	0.16	0.26	0.24	0.08	0.06	0	0	0	50
21	Agrinion	0	0.068	0.023	0.023	0	0	0.045	0.5	0.227	0.091	0.023	0	0	0	44
22	Patrai	0	0.008	0.032	0.065	0	0.032	0.089	0.323	0.242	0.169	0.04	0	0	0	124
23	Kardhitsa	0	0	0.029	0	0	0.059	0.088	0.412	0.176	0.147	0.059	0.029	0	0	34
24	Larisa	0	0.029	0	0.059	0.029	0.059	0	0.324	0.235	0.176	0.059	0.029	0	0	34
25	Thessaloniki	0	0.033	0	0.033	0	0.133	0.067	0.3	0.233	0.1	0.1	0	0	0	30
26	Serrai	0	0.019	0	0.093	0	0.056	0.13	0.204	0.241	0.204	0.037	0	0.019	0	54
27	Mitilini	0	0.028	0	0.028	0	0.056	0.111	0.361	0.194	0.194	0	0.028	0	0	36
28	Khios	0	0.017	0.017	0.083	0	0.067	0.133	0.4	0.183	0.067	0.033	0	0	0	60
29	Rhodos	0	0.01	0.03	0.06	0	0.04	0.07	0.39	0.2	0.17	0.03	0	0	0	100
30	Crete (unspecified)	0.008	0.008	0.015	0.092	0	0.069	0.085	0.246	0.262	0.146	0.046	0.023	0	0	130
31	Khania	0	0.044	0.011	0.078	0	0.089	0.089	0.278	0.244	0.122	0.033	0.011	0	0	90
32	Rethmnon	0	0.015	0.015	0.082	0	0.067	0.097	0.291	0.216	0.164	0.045	0.007	0	0	134
33	Iraklion	0	0.031	0.042	0.073	0	0.083	0.063	0.26	0.281	0.104	0.063	0	0	0	96
34	Lasithi plateau	0	0.013	0	0.079	0	0.079	0.092	0.276	0.197	0.197	0.039	0.026	0	0	76
35	Western Mediterranean coast	0	0.009	0	0.093	0	0.009	0.148	0.25	0.222	0.176	0.083	0.009	0	0	108
36	Central Anatolia	0	0.011	0.016	0.112	0	0.069	0.096	0.271	0.218	0.117	0.074	0.016	0	0	188
37	Black Sea coast	0	0.036	0.012	0.095	0	0.095	0.083	0.357	0.119	0.155	0.036	0.012	0	0	84
38	Eastern Anatolia	0	0	0	0.091	0	0.045	0.106	0.348	0.167	0.182	0.061	0	0	0	66
39	Eastern Mediterranean coast	0	0	0.019	0.056	0	0.019	0.037	0.37	0.259	0.167	0.056	0.019	0	0	54
40	Cyprus	0	0.022	0	0.065	0	0.076	0.087	0.304	0.239	0.12	0.065	0.011	0.011	0	92
41	Palestine (CEPH)	0	0	0.02	0.03	0	0.12	0.14	0.26	0.14	0.21	0.07	0.01	0	0	100
		Locus:	D21S11
	Sample	Alleles																						Allele count
		25	26	27	28	28.1	29	29.1	29.2	30	30.1	30.2	31	31.2	31.3	32	32.2	33	33.2	34	34.2	35	35.2
1	Brno	0	0	0.041	0.163	0	0.204	0	0.01	0.245	0	0.041	0.041	0.163	0	0.01	0.061	0	0.02	0	0	0	0	98
2	L'Aquila	0	0	0.047	0.125	0	0.25	0	0.016	0.25	0	0.047	0.031	0.063	0	0.016	0.125	0	0.031	0	0	0	0	64
3	Avezzano	0	0	0.054	0.161	0	0.232	0	0	0.196	0	0.018	0.054	0.071	0	0.018	0.179	0	0.018	0	0	0	0	56
4	Pescara	0	0	0.028	0.167	0	0.25	0	0	0.194	0	0.028	0.056	0.167	0	0	0.028	0	0.083	0	0	0	0	36
5	Benevento	0	0	0.022	0.122	0	0.2	0	0	0.211	0	0.044	0.044	0.156	0	0.022	0.111	0	0.067	0	0	0	0	90
6	Foggia	0.019	0	0.038	0.135	0	0.192	0	0	0.288	0	0.096	0.019	0.096	0	0	0.058	0	0.058	0	0	0	0	52
7	Gargano promontory	0	0	0.05	0.133	0	0.233	0	0	0.233	0	0.033	0.1	0.067	0	0.017	0.117	0	0.017	0	0	0	0	60
8	Cilento promontory	0	0	0	0.125	0	0.364	0	0	0.239	0	0.034	0.057	0.045	0	0	0.114	0	0.023	0	0	0	0	88
9	Matera	0	0	0.015	0.088	0	0.294	0	0.015	0.206	0	0.044	0.044	0.118	0	0	0.118	0	0.059	0	0	0	0	68
10	Altamura	0	0	0.05	0.25	0	0.225	0	0	0.25	0	0	0.05	0.125	0	0.025	0.025	0	0	0	0	0	0	40
11	Brindisi	0	0.011	0.016	0.134	0	0.253	0	0.011	0.204	0	0.027	0.075	0.113	0	0.005	0.091	0	0.048	0	0.005	0	0.005	186
12	Lungro	0	0	0	0.125	0	0.229	0	0	0.208	0	0.021	0.021	0.083	0	0	0.229	0	0.063	0	0.021	0	0	48
13	Acri	0	0	0	0.15	0	0.217	0	0	0.217	0	0.05	0.033	0.117	0	0.033	0.133	0	0.05	0	0	0	0	60
14	Mormanno	0	0	0.028	0.194	0	0.139	0	0	0.264	0	0.028	0.056	0.139	0	0	0.083	0	0.069	0	0	0	0	72
15	Paola	0	0	0.013	0.105	0	0.237	0	0.013	0.211	0	0.013	0.026	0.145	0	0	0.184	0	0.039	0	0.013	0	0	76
16	Lamezia	0	0	0	0.029	0	0.324	0	0	0.147	0	0.029	0.059	0.176	0	0	0.176	0	0.029	0	0.029	0	0	34
17	Locri	0	0	0.053	0.145	0	0.316	0	0	0.211	0	0.026	0.066	0.118	0	0	0.026	0	0.026	0	0.013	0	0	76
18	Reggio Calabria	0	0	0.012	0.11	0	0.207	0	0	0.232	0	0.024	0.11	0.134	0	0.024	0.11	0.012	0.024	0	0	0	0	82
19	Butera	0	0	0	0.104	0	0.25	0	0	0.292	0	0	0	0.125	0	0.021	0.125	0	0.063	0	0	0.021	0	48
20	Ioannina	0	0	0.02	0.14	0	0.28	0.02	0.02	0.24	0.04	0.02	0	0.1	0.02	0	0.08	0	0.02	0	0	0	0	50
21	Agrinion	0	0	0.023	0.091	0.023	0.227	0.023	0	0.136	0	0.045	0.045	0.205	0	0	0.091	0	0.023	0	0.045	0	0.023	44
22	Patrai	0	0	0.008	0.234	0	0.169	0	0.008	0.161	0	0.048	0.056	0.169	0	0	0.097	0	0.048	0	0	0	0	124
23	Kardhitsa	0	0	0.029	0.176	0	0.294	0	0.029	0.176	0	0.029	0.088	0.059	0	0	0.088	0	0.029	0	0	0	0	34
24	Larisa	0	0	0.029	0.118	0	0.147	0.029	0	0.265	0.029	0.029	0.059	0.147	0	0	0.118	0	0.029	0	0	0	0	34
25	Thessaloniki	0	0	0	0.1	0	0.333	0	0	0.267	0	0.067	0.067	0	0	0.033	0.033	0	0.067	0	0.033	0	0	30
26	Serrai	0	0.019	0.019	0.13	0	0.241	0	0	0.278	0	0.037	0.037	0.111	0	0	0.111	0	0.019	0	0	0	0	54
27	Mitilini	0.028	0	0.056	0.278	0	0.278	0	0	0.111	0	0.111	0	0.056	0	0	0.056	0	0.028	0	0	0	0	36
28	Khios	0	0	0.033	0.1	0	0.2	0	0	0.233	0	0.033	0.05	0.117	0	0.033	0.15	0	0.05	0	0	0	0	60
29	Rhodos	0	0	0.01	0.13	0	0.27	0	0	0.3	0	0.04	0	0.13	0	0	0.08	0	0.04	0	0	0	0	100
30	Crete (unspecified)	0	0	0.038	0.146	0	0.269	0	0.008	0.238	0	0.015	0.031	0.1	0	0	0.131	0	0.015	0	0.008	0	0	130
31	Khania	0	0	0.033	0.144	0	0.244	0	0	0.144	0	0.067	0.044	0.133	0	0.011	0.156	0	0.022	0	0	0	0	90
32	Rethmnon	0	0	0.022	0.164	0	0.246	0	0	0.157	0	0.03	0.06	0.134	0	0.007	0.127	0	0.045	0	0.007	0	0	134
33	Iraklion	0	0	0.031	0.177	0	0.26	0	0	0.271	0	0.031	0.01	0.073	0	0.01	0.104	0	0	0.01	0.021	0	0	96
34	Lasithi plateau	0	0.013	0.066	0.092	0	0.25	0	0	0.184	0	0.092	0.026	0.066	0	0.013	0.145	0	0.039	0	0.013	0	0	76
35	Western Mediterranean coast	0	0	0	0.12	0	0.231	0	0	0.194	0	0.056	0.083	0.074	0	0.009	0.157	0	0.065	0	0.009	0	0	108
36	Central Anatolia	0	0	0.027	0.133	0	0.213	0	0	0.223	0	0.027	0.053	0.096	0	0.011	0.186	0	0.032	0	0	0	0	188
37	Black Sea coast	0	0	0.012	0.119	0	0.286	0	0	0.155	0	0.036	0.048	0.119	0	0	0.119	0	0.107	0	0	0	0	84
38	Eastern Anatolia	0	0	0	0.197	0	0.167	0	0	0.258	0	0.061	0.091	0.076	0	0	0.121	0	0.03	0	0	0	0	66
39	Eastern Mediterranean coast	0.019	0	0.056	0.148	0	0.222	0	0	0.222	0	0.037	0	0.111	0	0.019	0.148	0	0.019	0	0	0	0	54
40	Cyprus	0	0	0.022	0.152	0	0.207	0	0	0.207	0	0.033	0.054	0.076	0	0	0.207	0	0.033	0	0.011	0	0	92
41	Palestine (CEPH)	0	0	0.01	0.1	0	0.2	0	0	0.25	0	0.05	0.08	0.19	0	0	0.1	0	0.02	0	0	0	0	100
		Locus:	D18S51
	Sample	Alleles																				Allele count
		9	10	11	12	12.2	13	13.2	14	15	16	17	18	19	20	21	22	22.1	23	24	27
1	Brno	0	0	0.02	0.163	0	0.143	0	0.133	0.153	0.133	0.082	0.082	0.051	0.031	0.01	0	0	0	0	0	98
2	L'Aquila	0	0.016	0	0.141	0	0.219	0	0.125	0.141	0.156	0.047	0.078	0.078	0	0	0	0	0	0	0	64
3	Avezzano	0	0	0.054	0.196	0	0.161	0	0.143	0.125	0.054	0.018	0.107	0.054	0.054	0.036	0	0	0	0	0	56
4	Pescara	0	0	0.028	0.222	0	0.139	0	0.139	0.167	0.111	0.056	0.028	0.111	0	0	0	0	0	0	0	36
5	Benevento	0	0.011	0.011	0.111	0	0.156	0	0.156	0.211	0.156	0.1	0.011	0.056	0.022	0	0	0	0	0	0	90
6	Foggia	0	0	0.038	0.231	0	0.077	0	0.135	0.154	0.135	0.096	0.058	0.038	0	0.038	0	0	0	0	0	52
7	Gargano promontory	0	0	0	0.267	0	0.083	0	0.183	0.05	0.083	0.15	0.1	0.067	0.017	0	0	0	0	0	0	60
8	Cilento promontory	0	0.011	0.045	0.216	0	0.136	0	0.136	0.091	0.102	0.102	0.068	0.034	0.045	0	0.011	0	0	0	0	88
9	Matera	0	0.015	0	0.176	0.015	0.103	0	0.25	0.162	0.162	0.059	0.059	0	0	0	0	0	0	0	0	68
10	Altamura	0.025	0	0.05	0.125	0	0.125	0	0.125	0.075	0.175	0.2	0.05	0.05	0	0	0	0	0	0	0	40
11	Brindisi	0	0.005	0.032	0.156	0	0.172	0	0.167	0.102	0.097	0.091	0.075	0.07	0.016	0.016	0	0	0	0	0	186
12	Lungro	0	0	0	0.208	0	0.104	0	0.188	0.042	0.167	0.063	0.104	0.063	0	0.063	0	0	0	0	0	48
13	Acri	0	0	0.017	0.183	0	0.167	0	0.2	0.133	0.083	0.05	0.05	0.067	0.05	0	0	0	0	0	0	60
14	Mormanno	0	0	0	0.25	0	0.125	0	0.167	0.125	0.097	0.056	0.097	0	0.042	0	0.042	0	0	0	0	72
15	Paola	0	0	0.013	0.118	0	0.197	0	0.211	0.145	0.118	0.105	0.053	0.026	0.013	0	0	0	0	0	0	76
16	Lamezia	0	0	0	0.147	0	0.118	0	0.265	0.059	0.147	0.088	0.088	0.059	0	0.029	0	0	0	0	0	34
17	Locri	0	0.013	0.026	0.171	0	0.105	0	0.211	0.105	0.118	0.105	0.039	0.079	0.026	0	0	0	0	0	0	76
18	Reggio Calabria	0	0	0.024	0.146	0	0.183	0	0.159	0.207	0.085	0.073	0.024	0.085	0	0.012	0	0	0	0	0	82
19	Butera	0	0.021	0	0.104	0	0.063	0	0.25	0.188	0.125	0.063	0.125	0.063	0	0	0	0	0	0	0	48
20	Ioannina	0	0.02	0.02	0.16	0	0.22	0	0.22	0.06	0.18	0.06	0	0.02	0.02	0	0	0	0	0.02	0	50
21	Agrinion	0	0	0	0.159	0	0.114	0	0.182	0.159	0.068	0.045	0.045	0.114	0.068	0.023	0	0	0	0	0.023	44
22	Patrai	0	0.008	0.016	0.081	0	0.113	0	0.218	0.161	0.145	0.113	0.056	0.073	0.016	0	0	0	0	0	0	124
23	Kardhitsa	0	0	0.088	0.147	0	0.176	0	0.235	0.088	0.088	0.029	0.029	0.118	0	0	0	0	0	0	0	34
24	Larisa	0	0	0	0.147	0	0.206	0	0.118	0.088	0.088	0.118	0.059	0.118	0.029	0.029	0	0	0	0	0	34
25	Thessaloniki	0	0	0	0.067	0	0.133	0	0.2	0	0.133	0.1	0.133	0.133	0.033	0	0.067	0	0	0	0	30
26	Serrai	0	0	0.056	0.074	0	0.111	0	0.259	0.148	0.093	0.056	0.056	0.074	0.037	0.019	0.019	0	0	0	0	54
27	Mitilini	0	0	0	0.222	0	0.139	0	0.167	0.111	0.083	0.111	0.083	0.028	0.028	0.028	0	0	0	0	0	36
28	Khios	0	0.017	0	0.133	0	0.167	0	0.2	0.083	0.1	0.167	0.017	0.083	0.017	0.017	0	0	0	0	0	60
29	Rhodos	0	0.01	0.02	0.19	0	0.14	0.01	0.2	0.11	0.1	0.07	0.07	0.04	0.03	0	0.01	0	0	0	0	100
30	Crete (unspecified)	0	0.008	0.031	0.138	0	0.177	0	0.2	0.169	0.069	0.108	0.031	0.054	0.008	0.008	0	0	0	0	0	130
31	Khania	0	0.011	0.022	0.1	0	0.167	0	0.233	0.144	0.033	0.078	0.122	0.044	0.033	0.011	0	0	0	0	0	90
32	Rethmnon	0	0	0.015	0.149	0	0.179	0	0.134	0.149	0.119	0.127	0.03	0.052	0.037	0	0	0	0	0.007	0	134
33	Iraklion	0	0.01	0.01	0.125	0	0.125	0	0.25	0.177	0.104	0.042	0.083	0.042	0.01	0	0	0	0.021	0	0	96
34	Lasithi plateau	0	0.013	0.026	0.303	0	0.105	0	0.145	0.118	0.066	0.158	0.013	0.026	0.026	0	0	0	0	0	0	76
35	Western Mediterranean coast	0	0	0.009	0.157	0	0.185	0	0.231	0.093	0.111	0.083	0.065	0.009	0.028	0	0.019	0.009	0	0	0	108
36	Central Anatolia	0	0	0.016	0.165	0	0.112	0	0.181	0.181	0.149	0.106	0.021	0.048	0.011	0.011	0	0	0	0	0	188
37	Black Sea coast	0.012	0	0.012	0.107	0	0.143	0	0.179	0.202	0.131	0.071	0.06	0.036	0.024	0.012	0	0	0.012	0	0	84
38	Eastern Anatolia	0	0	0.03	0.152	0	0.121	0	0.242	0.212	0.061	0.03	0.106	0.015	0.03	0	0	0	0	0	0	66
39	Eastern Mediterranean coast	0	0.019	0.037	0.093	0	0.148	0	0.241	0.167	0.148	0.037	0.074	0.019	0	0.019	0	0	0	0	0	54
40	Cyprus	0	0	0	0.239	0	0.13	0	0.152	0.152	0.13	0.076	0.087	0.011	0.022	0	0	0	0	0	0	92
41	Palestine (CEPH)	0	0	0.02	0.19	0	0.16	0	0.17	0.11	0.09	0.09	0.1	0.05	0.01	0.01	0	0	0	0	0	100
		Locus:	D22S1045
	Sample	Alleles										Allele count
		10	11	12	13	14	15	16	17	18	19
1	Brno	0	0.163	0.02	0	0.031	0.265	0.388	0.122	0.01	0	98
2	L'Aquila	0	0.109	0.016	0.016	0.063	0.406	0.359	0.016	0.016	0	64
3	Avezzano	0	0.161	0	0	0.054	0.536	0.232	0.018	0	0	56
4	Pescara	0	0.083	0	0	0	0.417	0.417	0.028	0.056	0	36
5	Benevento	0	0.122	0	0.011	0.067	0.378	0.333	0.078	0	0.011	90
6	Foggia	0	0.077	0	0	0.077	0.308	0.385	0.154	0	0	52
7	Gargano promontory	0	0.1	0.017	0	0.083	0.383	0.367	0.033	0.017	0	60
8	Cilento promontory	0	0.182	0.023	0	0.045	0.341	0.307	0.102	0	0	88
9	Matera	0	0.147	0	0	0.103	0.412	0.265	0.074	0	0	68
10	Altamura	0	0.25	0	0	0.05	0.275	0.25	0.125	0.05	0	40
11	Brindisi	0	0.161	0.016	0.005	0.091	0.371	0.285	0.059	0.011	0	186
12	Lungro	0	0.104	0	0	0.063	0.396	0.375	0.063	0	0	48
13	Acri	0	0.133	0.017	0	0.033	0.4	0.35	0.067	0	0	60
14	Mormanno	0	0.236	0	0	0.056	0.306	0.306	0.097	0	0	72
15	Paola	0	0.132	0.026	0	0.039	0.395	0.316	0.079	0.013	0	76
16	Lamezia	0	0.324	0.029	0	0.118	0.294	0.176	0.059	0	0	34
17	Locri	0	0.118	0.013	0	0.105	0.382	0.329	0.039	0.013	0	76
18	Reggio Calabria	0.024	0.122	0.012	0	0.049	0.354	0.354	0.085	0	0	82
19	Butera	0	0.125	0	0	0.042	0.458	0.333	0.042	0	0	48
20	Ioannina	0	0.16	0	0	0.1	0.42	0.22	0.1	0	0	50
21	Agrinion	0	0.159	0	0	0.068	0.318	0.318	0.114	0.023	0	44
22	Patrai	0	0.153	0.008	0.008	0.081	0.306	0.339	0.081	0.016	0.008	124
23	Kardhitsa	0	0.294	0	0	0.088	0.294	0.206	0.118	0	0	34
24	Larisa	0	0.147	0.029	0	0.118	0.441	0.176	0.088	0	0	34
25	Thessaloniki	0	0.033	0.033	0	0.133	0.367	0.267	0.167	0	0	30
26	Serrai	0	0.13	0.019	0	0.093	0.296	0.296	0.148	0.019	0	54
27	Mitilini	0	0.139	0	0	0.056	0.333	0.333	0.139	0	0	36
28	Khios	0	0.083	0	0	0.033	0.4	0.433	0.05	0	0	60
29	Rhodos	0	0.06	0.02	0	0.07	0.43	0.32	0.1	0	0	100
30	Crete (unspecified)	0	0.146	0.015	0.008	0.085	0.4	0.262	0.085	0	0	130
31	Khania	0	0.144	0.011	0	0	0.389	0.278	0.167	0.011	0	90
32	Rethmnon	0.007	0.142	0.015	0	0.045	0.381	0.284	0.104	0.022	0	134
33	Iraklion	0	0.146	0.01	0	0.042	0.365	0.385	0.052	0	0	96
34	Lasithi plateau	0	0.118	0	0	0.039	0.368	0.421	0.053	0	0	76
35	Western Mediterranean coast	0	0.148	0	0.009	0.102	0.37	0.306	0.056	0.009	0	108
36	Central Anatolia	0	0.138	0	0	0.08	0.394	0.303	0.069	0.011	0.005	188
37	Black Sea coast	0.024	0.143	0.012	0	0.071	0.369	0.321	0.06	0	0	84
38	Eastern Anatolia	0	0.076	0.015	0	0.076	0.409	0.318	0.091	0	0.015	66
39	Eastern Mediterranean coast	0	0.148	0.019	0	0.074	0.37	0.204	0.167	0.019	0	54
40	Cyprus	0	0.098	0.033	0	0.033	0.457	0.359	0.022	0	0	92
41	Palestine (CEPH)	0.03	0.12	0.01	0	0.05	0.43	0.27	0.06	0.03	0	100
		Locus:	D19S433
	Sample	Alleles																			Allele count
		6.2	7	11	11.2	12	12.2	13	13.2	14	14.2	15	15.2	16	16.2	17	17.2	18	18.2	19.2
1	Brno	0	0	0	0	0.061	0	0.306	0	0.327	0	0.173	0.02	0.051	0.061	0	0	0	0	0	98
2	L'Aquila	0	0	0	0	0.016	0.016	0.25	0.031	0.344	0.063	0.125	0.047	0.078	0.031	0	0	0	0	0	64
3	Avezzano	0	0	0	0	0.089	0	0.321	0.018	0.179	0.018	0.196	0.125	0.018	0.018	0	0.018	0	0	0	56
4	Pescara	0	0	0.028	0	0.083	0	0.25	0.028	0.361	0.028	0.167	0.028	0.028	0	0	0	0	0	0	36
5	Benevento	0	0	0	0	0.089	0	0.322	0.022	0.333	0.011	0.1	0.056	0.033	0.033	0	0	0	0	0	90
6	Foggia	0	0	0.019	0	0.038	0	0.212	0.019	0.269	0.077	0.173	0.077	0.077	0.038	0	0	0	0	0	52
7	Gargano promontory	0	0	0	0	0.05	0.017	0.35	0.033	0.35	0.033	0.067	0.033	0.017	0	0	0.017	0.017	0.017	0	60
8	Cilento promontory	0	0	0	0	0.08	0	0.352	0.023	0.261	0.023	0.08	0.125	0.045	0.011	0	0	0	0	0	88
9	Matera	0	0	0	0	0.147	0	0.25	0.015	0.176	0.029	0.147	0.088	0.059	0.074	0.015	0	0	0	0	68
10	Altamura	0	0	0.025	0	0.05	0	0.125	0.025	0.325	0	0.2	0.125	0.1	0.025	0	0	0	0	0	40
11	Brindisi	0	0	0.005	0	0.097	0.011	0.296	0.005	0.306	0.022	0.118	0.081	0.032	0.022	0	0	0	0	0.005	186
12	Lungro	0	0	0.063	0	0.042	0.021	0.479	0	0.229	0.021	0.063	0.063	0	0	0.021	0	0	0	0	48
13	Acri	0	0	0	0	0.15	0	0.35	0	0.267	0.017	0.15	0.017	0	0.033	0.017	0	0	0	0	60
14	Mormanno	0	0	0	0	0.069	0	0.319	0	0.319	0.028	0.139	0.028	0.083	0.014	0	0	0	0	0	72
15	Paola	0	0	0.013	0	0.105	0	0.197	0.026	0.408	0.026	0.092	0.053	0.066	0	0	0.013	0	0	0	76
16	Lamezia	0	0	0	0	0.088	0	0.265	0.029	0.353	0.059	0.118	0.029	0.059	0	0	0	0	0	0	34
17	Locri	0	0	0	0	0.079	0	0.303	0.013	0.342	0.013	0.132	0.039	0.013	0.053	0	0.013	0	0	0	76
18	Reggio Calabria	0	0	0	0	0.098	0	0.28	0.012	0.341	0.049	0.073	0.098	0.012	0.024	0	0.012	0	0	0	82
19	Butera	0	0	0	0	0.167	0	0.229	0.021	0.208	0.063	0.25	0.042	0	0.021	0	0	0	0	0	48
20	Ioannina	0	0	0	0	0.04	0	0.24	0	0.3	0.02	0.18	0.12	0.04	0.06	0	0	0	0	0	50
21	Agrinion	0	0	0	0	0.091	0	0.273	0.023	0.273	0.045	0.159	0.136	0	0	0	0	0	0	0	44
22	Patrai	0	0	0	0	0.065	0.008	0.242	0.008	0.379	0.04	0.113	0.024	0.048	0.056	0.008	0.008	0	0	0	124
23	Kardhitsa	0	0	0.029	0	0.118	0	0.206	0.029	0.324	0.029	0.176	0	0.059	0	0	0.029	0	0	0	34
24	Larisa	0	0	0	0	0.176	0	0.235	0	0.294	0	0.147	0.118	0.029	0	0	0	0	0	0	34
25	Thessaloniki	0	0	0	0	0.1	0.033	0.267	0	0.333	0.033	0.067	0.033	0.133	0	0	0	0	0	0	30
26	Serrai	0	0	0	0	0.056	0	0.241	0	0.259	0.056	0.185	0.13	0.019	0.056	0	0	0	0	0	54
27	Mitilini	0	0	0	0	0.167	0	0.194	0.028	0.306	0.056	0.028	0.139	0.028	0.056	0	0	0	0	0	36
28	Khios	0	0	0.017	0	0.117	0	0.3	0.05	0.25	0.033	0.183	0	0.033	0.017	0	0	0	0	0	60
29	Rhodos	0	0	0.02	0	0.1	0.01	0.26	0.02	0.28	0.04	0.1	0.05	0.08	0.03	0	0	0	0.01	0	100
30	Crete (unspecified)	0.008	0.008	0.023	0	0.077	0	0.269	0.015	0.338	0.023	0.077	0.069	0.054	0.015	0.015	0.008	0	0	0	130
31	Khania	0	0	0	0	0.078	0	0.322	0.011	0.211	0.022	0.233	0.056	0.022	0.044	0	0	0	0	0	90
32	Rethmnon	0	0	0	0	0.127	0.007	0.231	0.015	0.351	0.037	0.119	0.037	0.037	0.015	0.022	0	0	0	0	134
33	Iraklion	0	0	0	0	0.125	0	0.25	0.052	0.208	0.083	0.104	0.073	0.052	0.042	0	0.01	0	0	0	96
34	Lasithi plateau	0	0	0	0	0.105	0.013	0.276	0.013	0.224	0.013	0.092	0.092	0.092	0.066	0	0.013	0	0	0	76
35	Western Mediterranean coast	0	0	0	0	0.046	0.009	0.278	0	0.287	0.046	0.102	0.176	0.019	0.037	0	0	0	0	0	108
36	Central Anatolia	0.005	0	0.011	0	0.053	0	0.319	0.016	0.282	0.043	0.09	0.096	0.032	0.037	0.011	0	0	0.005	0	188
37	Black Sea coast	0	0	0.012	0	0.06	0	0.369	0.012	0.25	0.036	0.119	0.06	0.036	0.036	0.012	0	0	0	0	84
38	Eastern Anatolia	0	0	0.03	0	0.061	0	0.167	0.015	0.348	0.076	0.121	0.136	0.045	0	0	0	0	0	0	66
39	Eastern Mediterranean coast	0	0	0	0	0.093	0	0.259	0.019	0.296	0.019	0.074	0.185	0.019	0.037	0	0	0	0	0	54
40	Cyprus	0	0	0.022	0.011	0.098	0	0.207	0.022	0.239	0.043	0.163	0.098	0.033	0.054	0.011	0	0	0	0	92
41	Palestine (CEPH)	0	0	0	0	0.04	0	0.21	0.01	0.32	0.06	0.09	0.16	0.04	0.05	0	0.02	0	0	0	100
		Locus:	TH01
	Sample	Alleles									Allele count
		5	6	7	8	8.3	9	9.3	10	11
1	Brno	0	0.214	0.112	0.122	0	0.184	0.327	0.041	0	98
2	L'Aquila	0	0.281	0.109	0.109	0	0.234	0.25	0.016	0	64
3	Avezzano	0	0.393	0.089	0.054	0	0.232	0.214	0.018	0	56
4	Pescara	0	0.306	0.111	0.111	0	0.167	0.306	0	0	36
5	Benevento	0	0.222	0.133	0.133	0	0.267	0.222	0.022	0	90
6	Foggia	0	0.231	0.154	0.077	0	0.308	0.192	0.038	0	52
7	Gargano promontory	0	0.3	0.117	0.117	0	0.2	0.217	0.05	0	60
8	Cilento promontory	0	0.216	0.159	0.114	0	0.182	0.261	0.045	0.023	88
9	Matera	0	0.309	0.132	0.132	0	0.25	0.176	0	0	68
10	Altamura	0	0.225	0.15	0.1	0	0.225	0.225	0.075	0	40
11	Brindisi	0	0.242	0.172	0.129	0	0.258	0.183	0.016	0	186
12	Lungro	0	0.417	0.104	0.125	0	0.146	0.188	0.021	0	48
13	Acri	0	0.25	0.15	0.067	0	0.383	0.15	0	0	60
14	Mormanno	0	0.167	0.25	0.083	0	0.264	0.194	0.042	0	72
15	Paola	0	0.25	0.105	0.105	0	0.237	0.303	0	0	76
16	Lamezia	0	0.206	0.147	0.088	0.029	0.324	0.176	0.029	0	34
17	Locri	0	0.276	0.171	0.237	0	0.132	0.171	0.013	0	76
18	Reggio Calabria	0.012	0.268	0.207	0.122	0	0.134	0.232	0.024	0	82
19	Butera	0	0.167	0.167	0.125	0	0.188	0.292	0.042	0.021	48
20	Ioannina	0	0.14	0.16	0.28	0	0.18	0.24	0	0	50
21	Agrinion	0	0.273	0.114	0.091	0	0.136	0.318	0.068	0	44
22	Patrai	0	0.25	0.161	0.113	0	0.234	0.185	0.056	0	124
23	Kardhitsa	0	0.265	0.147	0.206	0	0.176	0.176	0.029	0	34
24	Larisa	0	0.294	0.147	0.176	0	0.206	0.176	0	0	34
25	Thessaloniki	0	0.167	0.233	0.233	0	0.133	0.233	0	0	30
26	Serrai	0	0.37	0.148	0.093	0	0.204	0.167	0.019	0	54
27	Mitilini	0	0.194	0.083	0.139	0	0.222	0.306	0.056	0	36
28	Khios	0	0.217	0.133	0.1	0	0.267	0.183	0.1	0	60
29	Rhodos	0	0.26	0.1	0.14	0	0.29	0.21	0	0	100
30	Crete (unspecified)	0	0.254	0.131	0.2	0	0.215	0.2	0	0	130
31	Khania	0	0.311	0.111	0.178	0	0.122	0.256	0.022	0	90
32	Rethmnon	0	0.269	0.097	0.134	0	0.276	0.224	0	0	134
33	Iraklion	0	0.219	0.177	0.125	0	0.26	0.198	0.021	0	96
34	Lasithi plateau	0	0.224	0.145	0.145	0	0.184	0.303	0	0	76
35	Western Mediterranean coast	0	0.222	0.204	0.12	0	0.204	0.222	0.028	0	108
36	Central Anatolia	0	0.319	0.16	0.128	0	0.186	0.197	0.011	0	188
37	Black Sea coast	0	0.298	0.214	0.071	0	0.25	0.131	0.036	0	84
38	Eastern Anatolia	0	0.273	0.182	0.136	0	0.167	0.242	0	0	66
39	Eastern Mediterranean coast	0	0.204	0.185	0.185	0	0.204	0.204	0.019	0	54
40	Cyprus	0	0.196	0.217	0.163	0	0.272	0.152	0	0	92
41	Palestine (CEPH)	0	0.21	0.11	0.09	0	0.36	0.16	0.07	0	100
		Locus:	FGA
	Sample	Alleles																			Allele count
		17	18	19	19.1	20	21	21.2	22	22.2	23	23.2	24	24.2	25	25.2	26	26.2	27	28
1	Brno	0	0.01	0.051	0	0.112	0.184	0	0.214	0.01	0.122	0.031	0.112	0.01	0.143	0	0	0	0	0	98
2	L'Aquila	0	0.016	0.047	0	0.156	0.109	0.016	0.172	0	0.109	0	0.25	0	0.063	0	0.047	0	0	0.016	64
3	Avezzano	0	0	0.089	0	0.089	0.125	0	0.143	0.018	0.161	0	0.161	0.018	0.071	0	0.107	0	0.018	0	56
4	Pescara	0	0	0.056	0	0.167	0.222	0	0.139	0	0.139	0	0.139	0	0.083	0	0.028	0	0	0.028	36
5	Benevento	0	0.011	0.044	0	0.122	0.2	0.022	0.156	0.011	0.189	0	0.133	0	0.1	0	0.011	0	0	0	90
6	Foggia	0	0	0.058	0	0.154	0.173	0	0.212	0	0.135	0	0.192	0	0.038	0	0.038	0	0	0	52
7	Gargano promontory	0	0	0.017	0	0.15	0.167	0	0.2	0.033	0.133	0	0.133	0	0.15	0	0.017	0	0	0	60
8	Cilento promontory	0	0.011	0.045	0	0.102	0.17	0.011	0.216	0	0.182	0	0.136	0	0.091	0	0.034	0	0	0	88
9	Matera	0	0.044	0.015	0	0.103	0.118	0.015	0.147	0	0.206	0	0.221	0	0.103	0	0.029	0	0	0	68
10	Altamura	0	0	0.1	0	0.2	0.175	0	0.125	0	0.1	0	0.125	0	0.1	0	0.075	0	0	0	40
11	Brindisi	0	0.005	0.102	0	0.108	0.124	0	0.183	0	0.161	0.005	0.14	0	0.102	0	0.038	0	0.027	0.005	186
12	Lungro	0	0	0.063	0	0.042	0.208	0	0.125	0	0.146	0	0.208	0	0.188	0	0	0	0.021	0	48
13	Acri	0.017	0.033	0.1	0	0.133	0.133	0	0.05	0	0.25	0.017	0.183	0	0.067	0	0.017	0	0	0	60
14	Mormanno	0	0.014	0.042	0	0.083	0.208	0	0.194	0	0.139	0	0.153	0	0.125	0	0.028	0	0.014	0	72
15	Paola	0	0.039	0.053	0	0.053	0.237	0	0.211	0	0.158	0	0.092	0	0.066	0	0.053	0	0.026	0.013	76
16	Lamezia	0	0	0.059	0	0.147	0.059	0	0.059	0	0.206	0	0.294	0	0.088	0	0.088	0	0	0	34
17	Locri	0	0.013	0.039	0	0.145	0.211	0	0.197	0.013	0.211	0	0.066	0	0.092	0	0	0	0.013	0	76
18	Reggio Calabria	0	0	0.159	0	0.11	0.195	0.024	0.159	0.012	0.146	0.012	0.061	0	0.073	0	0.049	0	0	0	82
19	Butera	0	0	0.021	0	0.104	0.125	0.021	0.104	0	0.125	0	0.229	0	0.25	0	0.021	0	0	0	48
20	Ioannina	0	0	0.04	0	0.12	0.2	0.02	0.12	0	0.24	0.02	0.16	0	0.06	0	0.02	0	0	0	50
21	Agrinion	0	0	0.068	0	0.091	0.182	0	0.114	0.023	0.205	0	0.159	0	0.091	0	0.068	0	0	0	44
22	Patrai	0	0	0.073	0	0.113	0.137	0	0.177	0.008	0.169	0	0.161	0.008	0.113	0	0.032	0	0	0.008	124
23	Kardhitsa	0	0	0.029	0	0.147	0.176	0	0.324	0	0.118	0	0.088	0.029	0.059	0	0.029	0	0	0	34
24	Larisa	0	0	0.088	0	0.088	0.176	0	0.265	0	0.265	0	0.029	0	0.029	0	0.059	0	0	0	34
25	Thessaloniki	0	0	0	0	0.2	0.233	0	0.167	0	0.1	0	0.2	0	0.067	0	0.033	0	0	0	30
26	Serrai	0	0.019	0.019	0	0.167	0.204	0	0.167	0.019	0.111	0	0.148	0	0.093	0	0.037	0	0.019	0	54
27	Mitilini	0	0	0.167	0	0.306	0.139	0.028	0.083	0	0.028	0	0.194	0	0.056	0	0	0	0	0	36
28	Khios	0	0.033	0.083	0	0.067	0.217	0	0.283	0	0.133	0	0.083	0	0.083	0	0.017	0	0	0	60
29	Rhodos	0	0	0.03	0	0.13	0.14	0.01	0.23	0.01	0.16	0.01	0.14	0.01	0.09	0	0.03	0	0.01	0	100
30	Crete (unspecified)	0.015	0.023	0.069	0	0.1	0.169	0	0.223	0.008	0.123	0.008	0.131	0	0.038	0	0.069	0	0.015	0.008	130
31	Khania	0.011	0.011	0.133	0	0.111	0.156	0.011	0.122	0	0.144	0.033	0.189	0	0.056	0	0.022	0	0	0	90
32	Rethmnon	0	0.007	0.082	0	0.127	0.06	0.007	0.134	0	0.284	0.015	0.142	0	0.09	0	0.037	0	0.015	0	134
33	Iraklion	0	0	0.063	0	0.146	0.156	0	0.125	0.01	0.25	0	0.083	0	0.115	0	0.042	0.01	0	0	96
34	Lasithi plateau	0	0	0.026	0	0.105	0.211	0	0.197	0	0.184	0	0.132	0	0.132	0	0.013	0	0	0	76
35	Western Mediterranean coast	0	0.028	0.083	0	0.056	0.185	0.009	0.157	0.009	0.148	0	0.157	0	0.111	0	0.037	0	0.009	0.009	108
36	Central Anatolia	0	0	0.043	0.005	0.106	0.144	0.005	0.144	0.011	0.213	0.005	0.191	0	0.101	0.011	0.021	0	0	0	188
37	Black Sea coast	0	0.012	0.083	0	0.131	0.131	0	0.214	0	0.143	0	0.143	0	0.083	0	0.048	0	0	0.012	84
38	Eastern Anatolia	0	0	0.03	0	0.091	0.227	0	0.182	0.015	0.197	0	0.152	0	0.091	0	0	0	0.015	0	66
39	Eastern Mediterranean coast	0	0	0.111	0	0.093	0.093	0	0.167	0	0.222	0	0.222	0	0.037	0	0.019	0	0.037	0	54
40	Cyprus	0	0.022	0.087	0	0.098	0.163	0	0.163	0	0.098	0.011	0.207	0	0.087	0	0.054	0	0.011	0	92
41	Palestine (CEPH)	0.01	0	0.06	0	0.06	0.2	0.02	0.12	0	0.25	0	0.14	0	0.1	0	0.03	0	0	0.01	100
		Locus:	D2S441
	Sample	Alleles													Allele count
		8	9	10	11	11.3	12	12.3	13	13.3	14	15	16	17
1	Brno	0	0	0.163	0.378	0.051	0.051	0	0.01	0	0.296	0.051	0	0	98
2	L'Aquila	0	0	0.156	0.313	0.031	0.016	0	0.047	0	0.391	0.047	0	0	64
3	Avezzano	0	0	0.179	0.268	0.089	0.018	0	0.036	0	0.411	0	0	0	56
4	Pescara	0	0	0.25	0.194	0.083	0.028	0	0	0	0.361	0.083	0	0	36
5	Benevento	0	0	0.156	0.422	0.056	0.033	0	0.022	0	0.3	0.011	0	0	90
6	Foggia	0	0	0.192	0.288	0.019	0.038	0	0.019	0	0.423	0.019	0	0	52
7	Gargano promontory	0	0	0.1	0.45	0.15	0.017	0.017	0.017	0	0.233	0	0.017	0	60
8	Cilento promontory	0	0.011	0.091	0.386	0.102	0.034	0.011	0.023	0	0.33	0	0.011	0	88
9	Matera	0	0	0.206	0.206	0.044	0.088	0	0.015	0	0.382	0.059	0	0	68
10	Altamura	0	0	0.125	0.375	0.125	0.075	0	0.025	0	0.225	0.05	0	0	40
11	Brindisi	0	0	0.14	0.317	0.091	0.038	0.005	0.038	0	0.333	0.038	0	0	186
12	Lungro	0	0	0.146	0.229	0.042	0.146	0	0.021	0	0.354	0.063	0	0	48
13	Acri	0	0	0.133	0.283	0.1	0.033	0	0.033	0	0.333	0.083	0	0	60
14	Mormanno	0	0	0.125	0.361	0.042	0.056	0	0.028	0	0.375	0.014	0	0	72
15	Paola	0	0	0.184	0.316	0.053	0.079	0	0.026	0	0.303	0.026	0.013	0	76
16	Lamezia	0	0.029	0.176	0.382	0.088	0.059	0	0	0	0.265	0	0	0	34
17	Locri	0	0	0.158	0.408	0.053	0.039	0	0	0	0.289	0.039	0.013	0	76
18	Reggio Calabria	0	0	0.146	0.317	0.159	0.024	0	0.037	0	0.268	0.037	0.012	0	82
19	Butera	0	0	0.167	0.25	0.167	0.021	0.042	0	0	0.25	0.063	0.042	0	48
20	Ioannina	0	0	0.14	0.4	0.14	0.04	0	0	0	0.28	0	0	0	50
21	Agrinion	0	0	0.227	0.273	0.159	0.023	0	0	0	0.273	0.023	0.023	0	44
22	Patrai	0	0	0.161	0.363	0.073	0.048	0	0.024	0	0.315	0.008	0.008	0	124
23	Kardhitsa	0	0	0.206	0.324	0.029	0.059	0	0	0	0.324	0.059	0	0	34
24	Larisa	0	0	0.147	0.441	0.088	0.059	0	0.059	0	0.206	0	0	0	34
25	Thessaloniki	0	0	0.2	0.367	0	0.067	0	0	0	0.367	0	0	0	30
26	Serrai	0.019	0	0.222	0.389	0.093	0.019	0	0.019	0	0.185	0.056	0	0	54
27	Mitilini	0	0	0.111	0.389	0.028	0.083	0	0	0	0.306	0.056	0.028	0	36
28	Khios	0.017	0	0.15	0.283	0.05	0.05	0	0	0	0.4	0.05	0	0	60
29	Rhodos	0	0	0.1	0.39	0.05	0.09	0	0.05	0	0.31	0.01	0	0	100
30	Crete (unspecified)	0	0	0.169	0.346	0.062	0.077	0.038	0.031	0.008	0.231	0.031	0.008	0	130
31	Khania	0	0	0.156	0.333	0.122	0.033	0	0	0	0.333	0.022	0	0	90
32	Rethmnon	0	0	0.067	0.388	0.097	0.03	0.022	0.037	0	0.276	0.075	0	0.007	134
33	Iraklion	0	0.01	0.125	0.385	0.083	0.063	0	0.021	0	0.281	0.031	0	0	96
34	Lasithi plateau	0	0	0.118	0.342	0.053	0.013	0.026	0.026	0	0.395	0.026	0	0	76
35	Western Mediterranean coast	0	0	0.194	0.306	0.12	0.037	0	0.037	0	0.259	0.037	0.009	0	108
36	Central Anatolia	0	0.005	0.181	0.335	0.053	0.074	0	0.027	0.005	0.287	0.027	0.005	0	188
37	Black Sea coast	0	0	0.143	0.44	0.048	0.06	0	0.012	0	0.25	0.036	0.012	0	84
38	Eastern Anatolia	0	0	0.227	0.318	0.106	0	0	0.03	0	0.258	0.061	0	0	66
39	Eastern Mediterranean coast	0	0	0.111	0.37	0.074	0.056	0	0.019	0.019	0.315	0.037	0	0	54
40	Cyprus	0	0.011	0.087	0.457	0.033	0.043	0	0.022	0	0.272	0.076	0	0	92
41	Palestine (CEPH)	0	0	0.13	0.31	0.07	0.06	0	0.05	0	0.38	0	0	0	100
		Locus:	D3S1358
	Sample	Alleles											Allele count
		11	12	13	14	15	16	16.2	17	18	19	20
1	Brno	0.02	0	0	0.122	0.296	0.204	0	0.173	0.163	0.02	0	98
2	L'Aquila	0	0	0	0.094	0.234	0.25	0	0.281	0.125	0.016	0	64
3	Avezzano	0	0	0.018	0.089	0.232	0.268	0	0.161	0.196	0.036	0	56
4	Pescara	0	0	0	0.028	0.222	0.333	0	0.139	0.278	0	0	36
5	Benevento	0	0	0	0.078	0.256	0.222	0	0.233	0.2	0.011	0	90
6	Foggia	0	0	0	0.096	0.288	0.135	0	0.288	0.192	0	0	52
7	Gargano promontory	0	0	0	0.05	0.267	0.233	0	0.233	0.217	0	0	60
8	Cilento promontory	0	0	0	0.08	0.295	0.375	0	0.17	0.068	0.011	0	88
9	Matera	0	0	0	0.044	0.294	0.235	0	0.279	0.118	0.029	0	68
10	Altamura	0	0	0	0.125	0.35	0.25	0	0.175	0.075	0.025	0	40
11	Brindisi	0	0	0	0.081	0.317	0.188	0	0.237	0.167	0.011	0	186
12	Lungro	0	0	0	0.229	0.292	0.146	0	0.25	0.083	0	0	48
13	Acri	0	0	0	0.05	0.133	0.117	0	0.483	0.217	0	0	60
14	Mormanno	0	0	0	0.056	0.264	0.208	0	0.208	0.222	0.042	0	72
15	Paola	0	0	0	0.079	0.171	0.276	0	0.263	0.211	0	0	76
16	Lamezia	0	0	0	0.029	0.118	0.324	0	0.353	0.176	0	0	34
17	Locri	0	0	0	0.053	0.197	0.316	0	0.289	0.132	0.013	0	76
18	Reggio Calabria	0	0	0	0.098	0.232	0.232	0	0.232	0.207	0	0	82
19	Butera	0	0	0	0.167	0.188	0.25	0	0.188	0.188	0.021	0	48
20	Ioannina	0	0	0	0.08	0.26	0.28	0	0.22	0.14	0.02	0	50
21	Agrinion	0	0	0	0.091	0.273	0.227	0	0.227	0.182	0	0	44
22	Patrai	0	0	0	0.081	0.226	0.21	0	0.266	0.202	0.016	0	124
23	Kardhitsa	0	0	0	0.088	0.206	0.353	0	0.147	0.206	0	0	34
24	Larisa	0	0	0	0.147	0.235	0.147	0	0.206	0.265	0	0	34
25	Thessaloniki	0	0	0	0.1	0.267	0.233	0	0.267	0.133	0	0	30
26	Serrai	0	0	0	0.074	0.204	0.315	0	0.222	0.185	0	0	54
27	Mitilini	0	0.028	0	0.083	0.167	0.333	0	0.194	0.139	0.056	0	36
28	Khios	0	0	0	0	0.283	0.2	0	0.267	0.217	0.033	0	60
29	Rhodos	0	0	0.01	0.06	0.15	0.19	0	0.32	0.24	0.01	0.02	100
30	Crete (unspecified)	0	0	0.008	0.062	0.238	0.323	0	0.223	0.138	0.008	0	130
31	Khania	0	0	0	0.022	0.233	0.367	0	0.222	0.144	0.011	0	90
32	Rethmnon	0	0	0	0.03	0.299	0.343	0	0.194	0.134	0	0	134
33	Iraklion	0	0	0	0.052	0.208	0.26	0	0.313	0.167	0	0	96
34	Lasithi plateau	0	0	0	0.053	0.224	0.276	0	0.276	0.171	0	0	76
35	Western Mediterranean coast	0	0	0.009	0.056	0.278	0.38	0	0.139	0.102	0.037	0	108
36	Central Anatolia	0	0	0	0.085	0.293	0.261	0	0.223	0.117	0.021	0	188
37	Black Sea coast	0	0	0	0.036	0.25	0.321	0	0.262	0.107	0.024	0	84
38	Eastern Anatolia	0	0	0	0.091	0.212	0.364	0	0.212	0.106	0.015	0	66
39	Eastern Mediterranean coast	0	0	0.019	0.056	0.222	0.241	0	0.37	0.074	0.019	0	54
40	Cyprus	0	0	0.022	0.043	0.304	0.293	0	0.207	0.098	0.022	0.011	92
41	Palestine (CEPH)	0	0	0	0.05	0.26	0.23	0.01	0.31	0.1	0.03	0.01	100
		Locus:	D1S1656
	Sample	Alleles																		Allele count
		8	10	11	12	13	13.2	14	14.3	15	15.3	16	16.3	17	17.3	18	18.3	19	19.3
1	Brno	0	0	0.082	0.082	0.051	0	0.082	0	0.163	0.041	0.143	0.041	0.051	0.194	0.01	0.061	0	0	98
2	L'Aquila	0	0	0.047	0.141	0.016	0	0.078	0	0.156	0.047	0.125	0.063	0.047	0.219	0	0.031	0	0.031	64
3	Avezzano	0	0	0.036	0.161	0.071	0	0.107	0	0.321	0.071	0.125	0.018	0.036	0.036	0	0.018	0	0	56
4	Pescara	0	0	0.167	0.056	0.028	0	0.056	0	0.167	0.028	0.278	0.056	0.028	0.056	0	0.083	0	0	36
5	Benevento	0	0	0.111	0.089	0.044	0	0.111	0	0.211	0.056	0.167	0.022	0.056	0.067	0	0.067	0	0	90
6	Foggia	0	0	0.058	0.192	0.077	0	0.058	0	0.173	0.019	0.135	0.019	0.058	0.115	0	0.038	0.019	0.038	52
7	Gargano promontory	0	0	0.167	0.267	0.083	0	0.083	0	0.2	0.05	0.1	0	0	0.033	0	0.017	0	0	60
8	Cilento promontory	0	0	0.08	0.136	0.102	0	0.057	0	0.125	0.068	0.273	0.045	0	0.068	0	0.023	0	0.023	88
9	Matera	0	0	0.015	0.206	0.015	0	0.132	0	0.132	0.044	0.162	0.044	0.088	0.088	0	0.015	0	0.059	68
10	Altamura	0	0	0	0.225	0.075	0.025	0.125	0	0.2	0.075	0.075	0.025	0.025	0.125	0	0	0	0.025	40
11	Brindisi	0	0	0.091	0.113	0.118	0	0.059	0.005	0.151	0.054	0.172	0.027	0.065	0.118	0	0.022	0	0.005	186
12	Lungro	0	0	0.125	0.125	0.042	0	0.104	0	0.167	0	0.104	0.063	0.146	0.021	0.042	0.063	0	0	48
13	Acri	0	0	0.067	0.133	0.133	0	0.05	0.017	0.233	0.05	0.2	0.017	0.033	0.067	0	0	0	0	60
14	Mormanno	0	0	0.167	0.097	0.042	0	0.097	0	0.222	0.042	0.097	0.042	0.042	0.056	0	0.083	0	0.014	72
15	Paola	0	0	0.026	0.118	0.145	0	0.105	0	0.171	0.066	0.132	0.053	0.039	0.092	0	0.039	0	0.013	76
16	Lamezia	0	0	0.147	0.206	0.088	0	0.088	0	0.118	0.029	0.147	0	0.059	0.059	0	0.029	0	0.029	34
17	Locri	0	0	0.105	0.105	0.039	0	0.066	0.013	0.237	0.039	0.145	0.079	0.039	0.092	0.013	0.026	0	0	76
18	Reggio Calabria	0	0	0.134	0.134	0.037	0	0.073	0	0.22	0.085	0.122	0.049	0.012	0.085	0.012	0.037	0	0	82
19	Butera	0	0	0.083	0.083	0.063	0	0.167	0.021	0.167	0.021	0.104	0.042	0.104	0.104	0	0.042	0	0	48
20	Ioannina	0	0	0.1	0.18	0.08	0	0.08	0	0.08	0.04	0.1	0.12	0.04	0.08	0	0.06	0	0.04	50
21	Agrinion	0	0	0.091	0.091	0.045	0	0.068	0	0.182	0.023	0.227	0.091	0.023	0.136	0	0.023	0	0	44
22	Patrai	0	0	0.056	0.137	0.137	0	0.073	0	0.194	0.024	0.121	0.048	0.065	0.097	0.008	0.032	0	0.008	124
23	Kardhitsa	0	0	0.059	0.059	0.088	0	0.118	0	0.147	0	0.147	0.147	0.088	0.059	0	0.059	0	0.029	34
24	Larisa	0	0	0.088	0.088	0.147	0	0.088	0	0.088	0.059	0.059	0.059	0	0.147	0	0.176	0	0	34
25	Thessaloniki	0	0	0.033	0.167	0.1	0	0.067	0	0.167	0.067	0.133	0.067	0.033	0.067	0	0.1	0	0	30
26	Serrai	0	0.019	0.019	0.093	0.13	0	0.093	0	0.111	0.037	0.241	0.037	0.019	0.185	0	0.019	0	0	54
27	Mitilini	0	0	0.056	0.111	0.222	0	0.083	0	0.111	0.056	0.056	0.028	0	0.139	0	0.139	0	0	36
28	Khios	0	0.017	0.083	0.133	0.083	0	0.1	0	0.217	0.05	0.033	0.067	0.033	0.117	0	0.067	0	0	60
29	Rhodos	0	0	0.08	0.2	0.08	0	0.06	0	0.24	0.03	0.17	0.02	0.05	0.05	0	0.01	0	0.01	100
30	Crete (unspecified)	0	0	0.115	0.115	0.1	0	0.069	0	0.123	0.054	0.2	0.038	0.038	0.077	0	0.054	0	0.015	130
31	Khania	0	0	0.111	0.156	0.067	0	0.122	0	0.211	0.044	0.078	0.056	0.011	0.089	0.011	0.044	0	0	90
32	Rethmnon	0	0	0.104	0.127	0.06	0	0.104	0	0.149	0.037	0.187	0.075	0.037	0.06	0	0.052	0	0.007	134
33	Iraklion	0	0	0.063	0.156	0.042	0	0.125	0	0.167	0.021	0.167	0.063	0.094	0.073	0	0.031	0	0	96
34	Lasithi plateau	0	0.026	0.118	0.079	0.171	0	0.079	0	0.132	0.026	0.171	0.026	0.039	0.105	0	0.013	0	0.013	76
35	Western Mediterranean coast	0.009	0	0.093	0.13	0.083	0	0.074	0	0.139	0.056	0.194	0.028	0.074	0.074	0	0.046	0	0	108
36	Central Anatolia	0	0	0.096	0.101	0.074	0	0.101	0	0.245	0.021	0.138	0.043	0.043	0.09	0.011	0.037	0	0	188
37	Black Sea coast	0	0	0.107	0.107	0.071	0	0.048	0	0.179	0.024	0.25	0.012	0.071	0.095	0.024	0	0	0.012	84
38	Eastern Anatolia	0	0	0.106	0.091	0.136	0	0.106	0	0.227	0.045	0.152	0.015	0.045	0.03	0	0.03	0	0.015	66
39	Eastern Mediterranean coast	0	0	0.167	0.148	0.111	0	0.037	0	0.111	0.056	0.204	0.019	0.074	0.056	0	0.019	0	0	54
40	Cyprus	0	0	0.076	0.109	0.13	0	0.065	0	0.185	0.054	0.163	0.054	0.043	0.043	0.011	0.065	0	0	92
41	Palestine (CEPH)	0	0	0.12	0.06	0.12	0	0.04	0	0.17	0.03	0.27	0.03	0.08	0.05	0	0.02	0	0.01	100
		Locus:	D12S391
	Sample	Alleles																								Allele count
		14	15	16	17	17.1	17.3	18	18.2	18.3	19	19.1	19.2	19.3	20	20.3	21	21.3	22	23	23.3	24	25	26	27
1	Brno	0	0.01	0.031	0.082	0	0.02	0.245	0	0.02	0.092	0	0	0	0.184	0	0.071	0.01	0.092	0.122	0	0.01	0	0	0.01	98
2	L'Aquila	0	0.063	0.031	0.109	0	0	0.188	0	0.016	0.125	0	0	0	0.094	0	0.094	0	0.078	0.078	0	0.109	0.016	0	0	64
3	Avezzano	0	0.018	0.018	0.125	0	0.018	0.071	0	0	0.214	0	0	0	0.179	0	0.036	0	0.161	0.071	0	0.071	0.018	0	0	56
4	Pescara	0	0.056	0	0.139	0	0	0.278	0	0.056	0.167	0	0	0	0.111	0	0.028	0	0.056	0.056	0	0.028	0.028	0	0	36
5	Benevento	0	0.056	0.022	0.078	0	0	0.233	0.011	0.044	0.122	0	0	0.022	0.056	0	0.144	0	0.122	0.056	0	0.011	0.022	0	0	90
6	Foggia	0	0.077	0.019	0.096	0	0.019	0.154	0	0.058	0.115	0	0	0.019	0.115	0	0.115	0	0.077	0.077	0	0.019	0.038	0	0	52
7	Gargano promontory	0	0.067	0.017	0.083	0	0	0.283	0	0.067	0.067	0	0	0	0.1	0.017	0.083	0	0.1	0.1	0	0.017	0	0	0	60
8	Cilento promontory	0	0.045	0.023	0.057	0	0.011	0.227	0	0.023	0.091	0	0	0	0.114	0	0.091	0	0.182	0.08	0	0.023	0.034	0	0	88
9	Matera	0	0.029	0.015	0.074	0	0.029	0.191	0	0.029	0.147	0	0	0.015	0.132	0	0.132	0	0.088	0.088	0	0.029	0	0	0	68
10	Altamura	0	0.1	0	0.2	0	0.025	0.15	0	0.025	0.125	0	0	0	0.075	0	0.075	0	0.075	0.1	0	0	0.05	0	0	40
11	Brindisi	0	0.027	0.011	0.097	0	0.005	0.172	0	0.027	0.145	0	0	0.022	0.118	0.005	0.065	0	0.14	0.097	0	0.048	0.005	0.016	0	186
12	Lungro	0	0.042	0	0.104	0	0.021	0.146	0	0.021	0.104	0	0	0	0.208	0	0.125	0	0.125	0.042	0	0.042	0.021	0	0	48
13	Acri	0	0.017	0	0.033	0	0	0.25	0	0.033	0.1	0	0	0.017	0.167	0	0.1	0	0.083	0.133	0	0.033	0.033	0	0	60
14	Mormanno	0	0.028	0.056	0.056	0	0.028	0.083	0	0.069	0.208	0	0	0	0.181	0	0.056	0	0.139	0.056	0	0.014	0.014	0.014	0	72
15	Paola	0	0.013	0.026	0.145	0	0	0.171	0	0.013	0.105	0	0	0.013	0.145	0	0.105	0	0.092	0.092	0	0.066	0.013	0	0	76
16	Lamezia	0	0.059	0	0.118	0	0	0.147	0	0	0.294	0	0	0.029	0.059	0	0.147	0	0.118	0.029	0	0	0	0	0	34
17	Locri	0	0.026	0.026	0.066	0	0	0.184	0	0.079	0.053	0	0	0	0.066	0	0.224	0	0.079	0.132	0	0.039	0.026	0	0	76
18	Reggio Calabria	0	0.012	0	0.171	0	0	0.207	0	0.049	0.134	0	0	0	0.098	0	0.085	0	0.073	0.073	0	0.098	0	0	0	82
19	Butera	0	0.042	0.042	0.042	0	0	0.271	0	0	0.063	0	0	0.063	0.083	0	0.208	0	0.083	0.063	0	0.021	0.021	0	0	48
20	Ioannina	0	0.08	0.04	0.14	0	0.02	0.14	0	0	0.1	0	0	0	0.04	0	0.1	0	0.12	0.08	0	0.06	0.08	0	0	50
21	Agrinion	0	0.023	0.023	0.136	0	0	0.159	0	0.045	0.136	0.023	0	0.045	0.159	0	0.045	0	0.068	0.091	0	0.023	0.023	0	0	44
22	Patrai	0	0.024	0.016	0.089	0	0.008	0.234	0	0.016	0.137	0	0	0.016	0.105	0.008	0.081	0	0.137	0.065	0	0.04	0.008	0.008	0.008	124
23	Kardhitsa	0.029	0.029	0.029	0.029	0	0.029	0.294	0	0.088	0.206	0	0	0	0.118	0	0.029	0	0.059	0.029	0	0.029	0	0	0	34
24	Larisa	0	0.088	0.059	0.088	0	0	0.176	0	0.029	0.147	0	0	0.059	0.029	0	0.088	0	0.088	0.059	0	0.059	0	0.029	0	34
25	Thessaloniki	0	0.1	0	0.033	0	0	0.2	0	0.033	0.033	0	0	0	0.133	0	0.067	0	0.133	0.233	0	0.033	0	0	0	30
26	Serrai	0	0.056	0.019	0.074	0	0	0.241	0	0.056	0.148	0	0	0	0.13	0	0.056	0	0.074	0.037	0.019	0.093	0	0	0	54
27	Mitilini	0	0.028	0	0.139	0	0	0.111	0	0.111	0.056	0	0	0	0.111	0	0.111	0	0.139	0.139	0	0.028	0	0.028	0	36
28	Khios	0	0.033	0.05	0.133	0	0.017	0.117	0	0	0.083	0	0	0.017	0.067	0	0.133	0	0.133	0.117	0	0	0.033	0.067	0	60
29	Rhodos	0	0.06	0.05	0.09	0	0	0.19	0	0.05	0.11	0	0	0.03	0.1	0	0.12	0	0.09	0.07	0	0.02	0.02	0	0	100
30	Crete (unspecified)	0	0.015	0.015	0.1	0	0.008	0.223	0	0.054	0.192	0	0	0.031	0.1	0	0.046	0	0.092	0.115	0	0	0.008	0	0	130
31	Khania	0	0.056	0.011	0.089	0	0.022	0.178	0	0.033	0.089	0	0	0.033	0.089	0	0.156	0	0.111	0.089	0	0.033	0.011	0	0	90
32	Rethmnon	0	0.007	0.045	0.119	0	0.015	0.142	0	0.03	0.194	0	0	0.007	0.067	0	0.104	0	0.172	0.06	0	0.022	0.015	0	0	134
33	Iraklion	0	0.021	0.01	0.135	0	0	0.156	0	0.01	0.135	0	0	0	0.177	0	0.125	0	0.115	0.063	0	0.031	0.021	0	0	96
34	Lasithi plateau	0	0.079	0.039	0.039	0	0.013	0.145	0	0.053	0.145	0	0	0.013	0.118	0	0.105	0	0.118	0.079	0	0.039	0.013	0	0	76
35	Western Mediterranean coast	0	0.009	0.028	0.102	0	0	0.176	0	0.037	0.157	0	0	0.009	0.102	0	0.13	0	0.13	0.065	0	0.037	0.019	0	0	108
36	Central Anatolia	0	0.005	0	0.112	0	0.011	0.229	0	0.027	0.128	0	0	0.027	0.085	0	0.106	0.005	0.117	0.08	0	0.043	0.027	0	0	188
37	Black Sea coast	0	0.048	0.012	0.083	0	0.012	0.143	0	0.012	0.107	0	0.012	0	0.155	0.012	0.107	0	0.155	0.06	0	0.06	0.024	0	0	84
38	Eastern Anatolia	0	0.015	0.03	0.182	0	0	0.167	0	0.015	0.076	0	0	0.015	0.091	0	0.136	0	0.182	0.076	0	0.015	0	0	0	66
39	Eastern Mediterranean coast	0	0	0.037	0.056	0	0	0.241	0	0.019	0.093	0	0	0	0.074	0	0.222	0	0.111	0.111	0	0.019	0	0.019	0	54
40	Cyprus	0	0.043	0.011	0.087	0	0	0.207	0	0.087	0.12	0	0	0.022	0.141	0	0.043	0	0.141	0.065	0	0.011	0.011	0.011	0	92
41	Palestine (CEPH)	0	0.03	0	0.08	0.01	0	0.27	0	0.04	0.07	0	0	0	0.17	0	0.12	0	0.13	0.05	0	0.02	0.01	0	0	100
		Locus:	SE33
	Sample	Alleles
		6.3	7.3	8	9	10	11	11.2	12	13	13.3	14	14.1	14.2	14.3	15	15.3	16	16.2	17	17.2	17.3	18	18.2	18.3	19	19.2	20	20.2	21	21.2	22	22.2	23	23.2	24	24.2	25	25.2	25.3	26	26.2	27	27.2	27.3	28.2	28.3	29	29.2
1	Brno	0	0	0	0	0.01	0	0	0	0.01	0	0.01	0	0	0	0.082	0.01	0.071	0.01	0.071	0	0	0.061	0	0.01	0.061	0	0.041	0.01	0.02	0.051	0	0.02	0	0.041	0	0.031	0	0.031	0	0	0.031	0	0.051	0	0.082	0	0	0.061
2	L'Aquila	0	0	0	0	0	0	0	0	0	0	0.063	0	0	0	0.031	0	0.063	0	0.031	0	0	0.016	0	0	0.109	0	0.141	0.016	0.047	0	0	0.031	0	0	0	0.047	0	0.078	0	0	0.047	0	0.063	0	0.031	0	0	0.047
3	Avezzano	0	0	0	0	0	0	0	0	0	0	0	0	0	0	0.018	0	0.125	0	0.036	0	0	0.196	0	0	0.125	0	0.036	0.018	0.018	0.054	0	0	0	0.036	0	0.018	0	0	0	0	0.018	0	0.018	0	0.107	0	0	0.071
4	Pescara	0	0	0	0	0	0	0	0	0	0	0.028	0	0	0	0	0	0.028	0	0.056	0	0	0.028	0	0	0.167	0	0.056	0	0	0.028	0	0.028	0.028	0.056	0	0	0	0.111	0	0	0.056	0	0.083	0	0.083	0	0	0.111
5	Benevento	0	0	0	0	0	0	0	0.011	0	0	0.033	0	0	0	0.011	0	0.078	0	0.078	0.011	0	0.111	0	0	0.067	0	0.033	0	0.011	0.022	0.011	0.033	0	0.022	0	0.078	0	0.011	0	0	0.044	0	0.056	0	0.067	0	0	0.067
6	Foggia	0	0	0	0	0	0	0	0	0	0	0.019	0	0	0	0.019	0	0.058	0	0.038	0	0	0.077	0.019	0	0.135	0	0.038	0.019	0.096	0.019	0	0	0	0.019	0	0.019	0	0.058	0	0	0	0	0.058	0	0	0	0	0.115
7	Gargano promontory	0	0	0	0	0	0	0	0.017	0	0	0	0	0	0	0.05	0	0.05	0	0.15	0	0	0.05	0	0	0.067	0	0.067	0.033	0.017	0	0	0.017	0	0.017	0	0.017	0	0.017	0	0.017	0.083	0	0.033	0	0.033	0.017	0	0.1
8	Cilento promontory	0	0	0	0	0	0	0	0.011	0.011	0	0.034	0	0	0	0.034	0	0.102	0.011	0.102	0	0	0.125	0	0	0.08	0	0.057	0	0	0	0.045	0.034	0	0.057	0	0.023	0	0.023	0.011	0	0	0	0.068	0	0.045	0	0	0.034
9	Matera	0	0	0	0	0	0	0	0.015	0	0	0.015	0	0	0	0.029	0	0.074	0	0.088	0	0	0.103	0	0	0.118	0	0.088	0	0.015	0	0	0	0	0.059	0	0.044	0	0	0	0	0.074	0	0.044	0	0.074	0	0	0.029
10	Altamura	0	0	0	0	0	0	0	0	0	0	0.025	0	0	0	0	0	0.125	0	0.15	0	0	0.05	0	0	0	0	0.025	0	0	0	0	0.025	0	0	0	0.025	0	0.075	0	0	0.075	0	0	0	0.05	0	0	0.2
11	Brindisi	0	0	0	0	0	0.011	0	0	0.005	0	0.022	0	0.005	0	0.048	0	0.048	0	0.059	0	0	0.097	0	0	0.07	0	0.054	0	0.022	0.005	0.022	0.027	0	0.032	0	0.022	0.011	0.043	0	0.005	0.022	0	0.043	0	0.065	0	0	0.059
12	Lungro	0	0	0	0	0	0	0	0	0	0	0	0	0	0	0.063	0	0.021	0	0.063	0	0	0.021	0	0	0.104	0	0.021	0	0	0	0.042	0.042	0	0.042	0	0.042	0	0.042	0	0	0.021	0	0.125	0	0.167	0	0	0.167
13	Acri	0.017	0	0	0	0	0	0	0	0	0	0.017	0	0	0	0.05	0	0.083	0	0.017	0	0	0.067	0	0	0.133	0	0.067	0	0.033	0	0.033	0.017	0	0.083	0	0.033	0	0.033	0	0	0.033	0	0.067	0	0.017	0	0	0.033
14	Mormanno	0	0	0	0	0	0	0	0	0.028	0	0.028	0	0	0	0.014	0	0.083	0	0.083	0	0	0.153	0	0	0.111	0	0.042	0	0	0	0	0.028	0	0.028	0	0	0	0.056	0	0	0.056	0	0.069	0	0.014	0	0	0.083
15	Paola	0.013	0	0	0	0	0	0	0	0.013	0	0.039	0	0	0.026	0	0	0.026	0	0.079	0	0	0.171	0	0	0.092	0	0.013	0	0.013	0	0.026	0.013	0	0.039	0	0.039	0	0.013	0	0	0.053	0	0.026	0	0.079	0	0	0.053
16	Lamezia	0	0	0	0	0	0	0	0	0	0	0.059	0	0	0	0.029	0	0.088	0	0.088	0	0	0.206	0	0	0.176	0	0.029	0	0	0.029	0	0	0	0	0	0	0	0.029	0	0	0.029	0	0.059	0	0	0	0	0.059
17	Locri	0	0	0	0.013	0	0	0	0	0.026	0	0.013	0	0	0	0.039	0	0.039	0	0.079	0	0.013	0.079	0	0	0.132	0	0.026	0	0	0.013	0.013	0.039	0	0.013	0	0.013	0	0.132	0	0	0.053	0	0.066	0	0.053	0	0	0.053
18	Reggio Calabria	0.012	0	0	0	0	0	0	0	0.012	0	0.061	0	0	0.024	0.024	0	0.049	0	0	0	0.012	0.122	0	0	0.049	0	0.073	0	0.037	0.037	0.012	0.012	0	0.012	0	0.024	0	0.024	0	0	0.085	0	0.061	0	0.122	0	0	0.049
19	Butera	0	0	0	0	0	0.021	0	0	0	0	0.042	0	0	0	0.063	0.021	0.042	0	0.042	0	0	0.063	0	0	0.125	0	0.063	0	0.042	0	0.021	0.021	0	0.042	0	0.063	0	0.063	0	0	0.042	0	0.083	0	0.021	0	0	0.042
20	Ioannina	0	0	0	0	0	0	0	0	0	0	0	0	0	0	0.02	0	0.06	0	0.1	0	0	0.2	0	0	0.1	0	0.12	0	0	0	0.02	0	0	0	0	0.04	0	0.02	0	0	0.08	0	0.04	0	0.06	0	0	0.06
21	Agrinion	0	0	0	0	0	0	0	0	0	0	0.023	0	0	0	0.045	0	0.023	0	0.045	0	0.023	0.068	0	0	0.182	0	0.091	0	0	0.045	0	0.045	0	0	0	0	0	0.068	0	0	0	0	0.045	0	0.045	0	0	0.091
22	Patrai	0	0	0	0	0	0	0	0.008	0	0	0.016	0	0	0	0.048	0.008	0.056	0	0.048	0	0.008	0.081	0	0	0.097	0.008	0.056	0	0.016	0.008	0.016	0.065	0	0.032	0	0.032	0	0.008	0	0	0.016	0	0.081	0	0.113	0	0	0.081
23	Kardhitsa	0	0	0	0	0	0	0	0	0	0	0.059	0	0	0	0	0	0.118	0	0.029	0	0	0.029	0	0	0.088	0	0.059	0	0.029	0	0.029	0.029	0	0.029	0	0.059	0	0.029	0	0	0.059	0	0.059	0	0.088	0	0	0.059
24	Larisa	0	0	0	0	0	0	0	0	0	0	0.029	0	0.029	0	0.059	0	0	0	0.059	0	0	0.088	0	0	0.059	0.059	0.088	0	0.059	0.029	0	0.059	0	0.059	0	0.029	0	0.029	0	0	0	0	0	0	0.088	0	0	0.059
25	Thessaloniki	0	0	0	0	0	0	0	0	0.033	0	0	0	0	0	0.067	0	0	0.033	0.1	0	0	0	0	0.033	0.033	0	0.033	0	0.033	0	0	0	0	0.033	0	0.033	0	0.067	0	0	0.067	0	0.033	0.033	0.067	0	0	0.1
26	Serrai	0	0	0	0	0	0	0	0	0.019	0	0.019	0	0	0	0.093	0	0.056	0	0.074	0	0	0.167	0	0	0.074	0	0.056	0	0	0.019	0	0.037	0	0.019	0	0.019	0	0.019	0	0	0.019	0	0.111	0	0.074	0	0	0.074
27	Mitilini	0	0	0	0	0	0	0	0	0.056	0	0.028	0	0	0	0.028	0	0	0	0.056	0	0	0.111	0	0	0.083	0	0.028	0	0.028	0.028	0	0.028	0	0.083	0	0.028	0	0	0	0	0.028	0	0.028	0	0.167	0	0	0.056
28	Khios	0	0	0	0	0	0	0.017	0	0.033	0	0.017	0	0	0	0.017	0	0.033	0	0.083	0	0	0.1	0	0	0.05	0	0.083	0	0.017	0.017	0.033	0	0	0	0	0.017	0	0.033	0	0	0.033	0	0.117	0	0.067	0	0	0.067
29	Rhodos	0.01	0	0	0.01	0	0	0	0	0.01	0	0.01	0	0	0	0.04	0	0.06	0	0.06	0	0	0.11	0	0	0.09	0	0.04	0	0.04	0	0.01	0.04	0	0.05	0	0.04	0	0.04	0	0	0.01	0	0.06	0	0.11	0	0	0.04
30	Crete (unspecified)	0	0.008	0	0.008	0.008	0.008	0	0	0	0	0.031	0	0	0	0.023	0	0.031	0	0.108	0	0	0.138	0	0	0.062	0	0.031	0	0.015	0.008	0.008	0.015	0.008	0.069	0	0.008	0	0.038	0	0	0.077	0	0.031	0	0.077	0	0	0.069
31	Khania	0	0	0	0	0	0	0	0	0	0	0.011	0	0	0	0.044	0	0.078	0	0.089	0	0	0.189	0	0	0.1	0	0.056	0	0.022	0.022	0.011	0	0	0.044	0	0.033	0	0	0	0	0.044	0	0.022	0	0.078	0	0	0.067
32	Rethmnon	0	0	0.007	0	0	0	0	0	0.007	0	0.037	0	0	0	0.015	0	0.022	0	0.075	0.007	0	0.157	0	0	0.052	0	0.037	0	0.067	0.022	0.03	0.015	0	0.104	0	0.052	0	0.052	0	0	0.045	0	0.037	0	0.037	0	0	0.052
33	Iraklion	0	0	0	0.01	0	0.01	0	0.01	0.01	0	0.021	0	0	0	0.073	0	0.042	0	0.146	0	0	0.073	0	0	0.083	0.01	0	0	0.021	0.01	0.01	0.021	0.01	0.063	0	0.021	0	0.063	0	0	0	0	0.042	0	0.052	0	0	0.052
34	Lasithi plateau	0	0	0	0	0.013	0	0	0	0.013	0	0.013	0	0	0	0.066	0	0.079	0	0.079	0	0	0.118	0	0	0.079	0	0.066	0	0.039	0.039	0	0.039	0	0.053	0	0.013	0	0	0	0	0.026	0	0.105	0	0.026	0	0	0.079
35	Western Mediterranean coast	0	0	0	0	0	0	0	0	0.028	0	0.019	0.009	0	0	0.037	0.009	0.046	0	0.093	0	0	0.074	0	0	0.065	0	0.037	0.019	0.028	0	0	0	0	0.046	0	0.037	0	0.037	0	0	0.046	0	0.028	0	0.074	0	0	0.102
36	Central Anatolia	0	0	0	0.005	0	0.005	0	0.011	0.011	0.011	0.016	0	0	0	0.016	0	0.064	0	0.085	0	0	0.085	0	0	0.08	0	0.053	0	0.037	0.011	0.005	0.032	0	0.021	0	0.048	0	0.032	0	0	0.064	0.005	0.032	0	0.053	0	0.005	0.09
37	Black Sea coast	0	0	0	0	0	0.012	0	0	0.036	0	0.012	0	0	0	0.012	0	0.036	0	0.083	0	0	0.048	0	0	0.083	0	0.06	0	0.036	0.012	0.012	0.036	0	0.036	0.012	0.06	0	0.012	0	0	0.024	0	0.071	0	0.06	0	0	0.071
38	Eastern Anatolia	0	0	0	0	0	0	0	0	0	0	0.015	0	0	0	0.015	0	0.076	0	0.03	0	0	0.076	0	0	0.121	0	0.091	0	0.045	0.015	0	0.045	0	0.015	0	0.03	0	0.015	0	0	0.03	0	0.03	0	0.091	0	0	0.121
39	Eastern Mediterranean coast	0	0	0	0	0	0	0	0	0.037	0	0.037	0	0	0	0.019	0	0.037	0	0.056	0	0	0.167	0	0	0.056	0	0	0	0.056	0.037	0	0.037	0	0.037	0	0	0	0.093	0	0	0.037	0	0	0	0.13	0	0	0.019
40	Cyprus	0	0	0	0	0	0	0	0	0	0	0.011	0	0	0.011	0.043	0	0.043	0	0.065	0	0	0.087	0	0.011	0.087	0	0.076	0	0.011	0.022	0.011	0.011	0.011	0.043	0	0.033	0	0.011	0	0	0.022	0	0.076	0	0.109	0	0	0.098
41	Palestine (CEPH)	0.01	0	0	0	0	0	0	0.01	0.05	0	0.05	0	0	0	0.01	0	0.02	0	0.11	0	0	0.08	0	0	0.1	0	0.05	0	0.03	0.01	0	0	0.02	0.03	0	0.01	0	0.08	0	0	0.02	0	0.05	0	0.04	0	0	0.07
[truncated: 18 more columns]
